# Supplementary material for: Transcriptome analysis of human dermal fibroblasts following red light phototherapy
Source: Sci Rep. 2021 Apr 1;11:7315. doi: 10.1038/s41598-021-86623-2 (PMC8017006; doi:10.1038/s41598-021-86623-2)
Supplement: Supplementary file 2 — Supplementary Information 2. [file 41598_2021_86623_MOESM2_ESM.xlsx]

## Sheet: FDR
gene	RL320.0.vs.CTRL320.0	RL320.4.vs.CTRL320.4	RL320.12.vs.CTRL320.12	RL320.24.vs.CTRL320.24	RL640.0.vs.CTRL640.0	RL640.4.vs.CTRL640.4	RL640.12.vs.CTRL640.12	RL640.24.vs.CTRL640.24
ABCA10	0.11506	0.36778	0.99965	0.9016	0.04559	0.99965	0.70278	0.01
ABCA9	0.99965	0.99965	0.21964	0.72627	0.03366	0.22623	0.43826	1
ABCC2	0.388	0.99965	0.05576	0.99965	0.01835	4.5e-07	0.07113	0.63
ABI3	0.28809	0.7642	0.99965	0.67723	0.71754	0.93567	0.67791	0.04
ACER2	0.61622	0.25775	0.91402	0.93828	0.82778	0.0134	0.73378	0.98
ACKR4	0.5736	0.03686	0.08959	0.00035	0.7789	0.04699	5.1e-05	0
ACPT	0.11446	0.62066	0.40165	0.99965	0.64942	0.00337	0.89528	0.78
ACRC	6.7e-07	0.62898	0.85645	0.99965	1.6e-07	5.1e-06	0.15409	0.51
ACRV1	0.0016	0.08603	0.99965	0.99965	0.0105	0.65092	0.47598	0.8
ACSBG1	0.36121	0.00574	0.82383	0.99965	0.99965	0.99965	0.46222	0.93
ACTA2-AS1	0.78794	0.99965	0.43466	0.00793	0.99965	0.99965	0.99965	0.67
ADAM11	0.86662	0.99965	0.71693	0.99965	0.01053	0.54131	0.74733	1
ADAM8	8.4e-06	0.60135	0.99965	0.60568	0.0563	0.00278	0.99965	0.2
ADAMTSL4-AS1	0.96607	0.96953	0.99965	0.99965	0.04671	0.91704	0.61143	1
ADAT3	0.20968	0.02043	0.00011	0.88979	0.12634	1e-07	0.00014	0.09
ADCY10	0.36585	0.12792	0.99965	0.7388	0.02199	0.01958	0.61832	1
ADCY10P1	0.40013	0.77492	0.99965	0.5353	0.02619	0.00013	0.99965	0.37
ADGRB1	0.99415	0.40618	0.90833	0.04125	0.99965	0.99965	0.96919	0.69
ADH6	0.99965	0.9262	0.81765	0.99965	0.77898	0.00782	0.42888	1
ADM2	0.97344	0.15486	0.00125	3e-08	0.4401	0.15831	4.3e-09	0
ADORA2A-AS1	3.2e-06	0.06088	0.38874	0.59187	0.00264	0.00077	0.74805	0.7
ADSSL1	5.8e-06	0.4672	0.62586	0.82891	0.00027	0.00368	0.33788	0.37
AGFG2	0.09584	0.36573	0.14544	0.00051	0.72984	4.8e-08	1.8e-13	0
AKAP6	0.54551	0.07422	0.01746	0.038	0.99965	9.6e-11	0.94004	0.06
AKR1B1	0.99965	0.99965	0.92812	0.70884	0.99965	0.00066	2e-11	0
AKR1C1	0.99965	0.63424	0.04045	1.1e-05	0.99965	8e-07	1.8e-13	0
AKR1C2	0.93194	0.99965	0.9217	0.10282	0.99965	0.00013	5.6e-06	0
AKR1C3	0.76669	0.56636	0.23765	0.00842	0.46187	3.5e-06	2.5e-12	0
ALDH8A1	0.04906	0.99965	0.26863	0.8085	0.20261	0.76046	0.99965	1
ALMS1-IT1	0.62027	0.12962	0.99967	0.99965	0.22751	0.00019	0.57718	0.53
ALOX12	0.00389	0.42205	0.83456	0.33168	1.4e-09	0.5599	0.97818	0.94
ALOX12-AS1	0.0319	0.99965	0.45632	0.85862	0.00959	0.47195	0.8572	0.8
ALPK3	0.00143	0.57369	0.98796	0.34455	0.00212	0.0038	0.99965	0.94
ALS2CR12	0.85282	0.99965	0.14744	0.57974	0.00061	0.03352	0.99965	0.37
AMIGO3	1.2e-06	0.10765	0.56542	0.68553	0.00023	2.5e-08	0.99965	0.7
ANGPTL4	0.38982	0.62015	0.12579	0.08817	0.04336	0.22383	0.00058	0
ANKDD1B	0.00273	0.85875	0.1901	0.99965	7.2e-05	0.69735	0.99965	0.35
ANKRD19P	1.4e-06	0.31971	0.86702	0.71681	0.10522	0.08667	0.41144	1
ANKRD26P1	0.65994	0.99965	0.63159	0.99965	0.01043	0.67743	0.21932	0.13
ANKRD30B	0.22594	0.85887	0.99965	0.15483	0.99965	0.76704	0.19298	0.01
ANKRD33B	0.55702	0.5313	0.20028	0.06418	0.72342	1.6e-06	1.6e-05	0
ANKRD37	0.87664	0.65643	1.4e-07	0.99965	0.33187	0.39008	0.60379	1
ANKRD7	0.00167	0.2875	0.97128	0.29121	0.99965	0.62376	0.99965	0.92
ANP32A-IT1	0.99965	0.42642	0.56322	0.87639	0.02104	0.84098	0.653	1
AOC2	2.6e-05	0.54041	0.26355	0.99965	1e-06	0.23129	0.89946	0.27
AP1M2	0.97638	0.99965	0.01121	0.22141	0.61366	0.99965	0.63234	0.89
APOM	0.64096	0.49161	0.85206	0.46623	0.03692	0.53141	0.99965	0
ARC	0.99965	0.59571	0.73911	0.3487	0.99965	0.0028	0.99965	0.97
ARHGAP26	0.99965	0.99965	0.26569	0.99965	0.89787	7.1e-07	0.0018	0.6
ARHGEF3	0.07272	0.01847	0.10309	0.99965	0.99965	1.3e-07	0.99965	0.11
ARNTL	0.79339	0.99965	0.5017	0.24725	0.99965	1.8e-13	0.21268	0.06
ARRB1	0.99965	0.52738	0.54024	0.00559	0.99965	1.8e-06	1.2e-09	0.03
ARRDC3	3.4e-13	0.12976	0.21888	0.09746	1.3e-08	0.00731	0.01694	0.09
ASGR1	0.3788	0.99965	0.85597	0.67365	0.02084	0.99965	0.99965	1
ASNS	0.82671	0.94541	0.00181	1.9e-07	0.92037	0.99965	0.00371	0
ATP8B5P	0.15613	0.20007	0.00841	0.99965	0.52323	0.99965	0.98279	0.43
AVIL	1.8e-13	0.99965	0.99965	0.12427	4.8e-06	0.03222	0.99965	0.12
AXDND1	0.02317	0.99965	0.45169	0.99965	0.76234	0.16792	0.99965	0.81
BATF3	0.72813	0.6249	0.82765	0.99965	0.90302	0.99965	0.37032	0.01
BCAR3	0.81103	0.00043	0.00111	5.4e-05	0.61267	1.8e-13	4.3e-11	0
BCL2L11	0.27786	0.14386	0.99965	0.81876	1.9e-08	0.99965	0.32201	1
BCL2L15	0.0283	0.8346	0.99965	0.8969	0.67001	0.9563	0.73666	0.81
BCO2	0.64527	0.4727	0.24433	0.84036	0.00048	0.76255	0.5061	1
BEND3P3	0.2678	2.6e-06	0.23444	0.83291	0.0003	1e-09	0.99965	0.14
BEX1	0.85442	0.82456	0.19238	0.00357	0.85445	0.89063	0.16891	0
BFSP1	0.99965	0.25137	0.48231	0.88048	0.99965	0.00036	0.00055	0
BNIPL	3.7e-06	0.32964	0.99965	0.74171	0.02183	0.99965	0.99965	1
BREA2	0.08496	0.28157	0.10468	0.49596	0.02119	0.79274	0.82174	1
BRICD5	0.74721	0.00713	0.7233	0.13267	0.99965	0.02917	0.17781	0.23
BTBD11	0.85701	0.94432	0.90665	0.53228	0.56227	0.87458	0.08625	0
BTBD8	0.43095	0.69375	0.10234	0.99965	0.99965	0.00567	0.10404	1
C10orf10	0.00511	0.99965	0.07108	0.38577	2.9e-05	0.99965	0.19884	1
C10orf35	0.47055	0.80296	0.08077	0.00229	0.71552	0.99965	0.99965	0.63
C11orf96	0.47027	0.00388	0.21626	0.22532	0.52273	1.8e-13	7.4e-05	0.03
C12orf79	0.00163	0.65303	0.08357	0.11702	0.29183	0.00048	0.75558	0.7
C15orf27	0.01606	0.54868	0.58355	0.95437	0.30923	0.99965	0.99965	1
C15orf48	0.76492	0.22541	0.80478	0.03896	0.77059	0.8277	0.74805	0.28
C15orf54	0.48821	0.79931	0.67877	0.46676	0.72277	0.99965	0.99965	0.01
C17orf58	0.99965	0.26918	0.81859	0.02549	0.04163	6.7e-08	0.07455	0.02
C17orf78	0.0077	0.59913	0.57071	0.99965	0.52488	0.99965	0.87517	1
C1GALT1C1L	0.96909	0.99965	0.42275	0.37178	0.6073	0.04274	0.98051	0.9
C1orf101	0.72564	0.02601	0.04571	0.99965	0.00149	4.3e-07	0.99965	0.43
C1orf162	0.00709	0.99965	0.12999	0.54356	0.0158	0.49469	0.51995	0.35
C1QL1	0.00872	0.87386	0.78292	0.99965	0.94589	0.99965	0.45922	1
C2orf48	0.99492	0.13317	0.84621	0.50833	0.00348	0.00855	0.99965	1
C2orf61	0.0013	0.32895	0.27434	0.43116	0.05381	0.68996	0.95666	0.98
C2orf66	0.00246	0.20165	0.17193	0.13809	0.81039	0.02815	0.99965	0.46
C2orf81	0.01648	0.30099	0.6708	0.99965	0.52523	0.00034	0.46653	0.78
C3orf20	0.99965	0.87406	0.81457	0.99965	0.01831	0.00207	0.92593	1
C5AR2	0.72013	0.03678	0.99965	0.99965	0.99965	0.04716	0.83506	0.75
C6orf25	0.01176	0.33802	0.99965	0.84609	0.01292	0.99965	0.99965	0.44
C8orf4	0.95306	0.23345	0.99965	0.99965	0.79685	0.0473	0.84822	0.99
C9	3.2e-11	0.00715	0.74538	0.99965	0.00273	0.99965	0.99965	1
C9orf152	0.46475	0.80868	0.99965	0.40292	0.99965	0.04926	0.83584	0.7
C9orf24	0.03162	0.99965	0.05234	0.99965	0.23757	0.3279	0.69274	0.98
C9orf41-AS1	0.99965	0.68518	0.01521	0.99965	0.99965	0.8623	0.99965	1
CA11	0.01854	0.99965	0.8743	0.9748	0.30577	0.99965	0.45601	1
CABYR	0.78863	0.02829	0.4137	0.33215	0.96455	5.9e-09	0.30047	1
CAMK2A	0.95535	0.58373	0.72097	0.37233	0.71657	0.01842	0.06172	1
CAPN10-AS1	5.5e-06	0.74952	0.87043	0.75348	0.00104	0.65426	0.8854	1
CARD14	1.1e-05	0.99965	0.56301	0.99965	0.00018	0.99965	0.99965	1
CATSPERG	0.06995	0.99965	0.01791	0.97861	0.69448	0.99965	0.99965	0.25
CCDC168	0.00862	0.99965	0.99965	0.99965	0.00024	0.21006	0.70443	0.51
CCDC17	0.99965	0.47625	0.07719	0.44703	0.53498	0.01533	0.5008	1
CCDC36	0.99965	0.40904	0.6571	0.93822	0.58769	0.00135	0.99965	0.47
CCDC39	0.01032	0.02925	0.99965	0.73369	1.9e-10	0.26018	0.47986	0.77
CCL2	0.99965	0.99965	1.4e-05	0.00087	0.99965	4.9e-06	5.1e-06	0
CCND2	0.40303	0.47196	0.99965	0.13475	0.01154	0.70493	0.99965	0.39
CCNE2	0.7806	0.72853	0.94575	0.16543	0.96935	0.99385	0.00021	0.22
CCR7	0.99965	0.98941	0.99965	0.99965	0.65873	0.50855	0.93838	0
CD274	0.3452	0.22204	0.43967	0.37676	0.80476	0.00218	0.0485	0
CD37	0.99965	0.34659	0.60035	0.99965	0.99965	0.03395	0.99965	0.88
CDC42BPG	0.14324	0.04142	0.99965	0.50863	0.56838	0.85358	0.64077	0.37
CDCA7	0.30192	0.00055	0.86861	0.91895	0.0219	4.2e-11	5.2e-07	0.92
CDCP1	0.63735	0.59995	1e-06	5.9e-11	0.87788	0.52327	0.00044	0
CDH20	0.98101	0.02546	0.99965	0.75985	0.2971	0.56009	0.99965	0.92
CDH23	0.0745	0.99199	0.82409	0.58528	0.99965	0.25442	0.44201	0.04
CDH8	0.99478	0.99965	0.85994	0.44432	0.84766	0.96902	0.99965	0.02
CDHR5	0.15916	0.11066	0.14299	0.18221	0.00013	0.7587	0.23746	1
CDRT1	0.27355	0.99965	0.72131	0.83341	4.3e-07	0.99965	0.99965	0.83
CEACAM19	0.01297	0.42562	0.69798	0.28796	1.3e-05	1.4e-05	0.99401	1
CEL	0.00029	0.99965	0.99965	0.60719	0.06612	0.66577	0.44947	1
CEND1	0.0013	0.62635	0.93986	0.25584	0.00215	0.99965	0.36999	1
CES4A	0.99965	0.99965	0.42009	0.99965	0.99965	0.99965	0.0203	0.11
CETP	2.4e-07	0.78896	0.64446	0.63913	0.08508	0.59637	0.50383	0.66
CFAP53	0.92589	0.3463	0.56332	0.93601	3.6e-06	0.99443	0.72193	0.97
CFP	0.04446	0.99965	0.95832	0.99965	0.62871	0.99965	0.52264	0.3
CH25H	0.99965	0.7638	0.08009	0.06033	0.80108	0.03989	0.01927	0.34
CHAD	0.01112	0.99965	0.22427	0.33032	0.88345	0.99965	0.7393	0.96
CHADL	0.05714	0.50611	0.00117	0.99965	0.99965	0.99965	0.80119	0.85
CHD5	0.35221	0.48162	0.0426	0.89118	0.00084	0.28422	0.80565	1
CHIC2	0.83224	0.02501	0.99965	0.70513	0.86142	1.8e-13	0.07532	0.2
CHMP4C	0.02426	0.99965	0.28564	0.26343	0.27657	0.99965	0.65808	0.04
CIART	8.2e-05	0.99965	0.29557	0.77117	1.3e-09	0.7775	0.64007	0.76
CITED4	0.99965	0.73739	0.00525	0.29695	0.86417	0.96027	0.01188	0.29
CLEC18B	0.16195	0.44796	0.15334	0.65476	0.01868	0.83935	0.99965	0.69
CLEC1A	0.10552	0.89498	0.6156	0.01639	0.99965	0.99965	0.38461	0.89
CLK1	3.1e-07	0.99965	0.99965	0.88191	1.8e-13	0.73144	0.99965	0.5
CLK4	4.8e-05	0.9634	0.99965	0.74841	1.8e-13	0.50664	0.72491	0.99
CMPK2	0.35781	0.47031	0.96026	0.01157	0.99965	0.99965	0.98661	0.65
CNIH3	0.99965	0.00189	0.00626	0.0001	0.13432	3.8e-09	9.6e-09	0
CNNM1	0.92462	0.99965	0.13902	0.08179	0.45553	0.00027	7.6e-08	0
CNST	0.97559	0.00992	0.58018	0.9429	0.14292	1.8e-13	0.20243	0.06
CNTD2	0.36589	0.8003	0.99965	0.94373	0.0066	0.6632	0.55691	0.1
CNTRL	0.72591	0.08529	0.56018	0.55048	0.01839	2.4e-12	0.51072	0.18
COL11A2	0.01032	0.30345	0.96699	0.18241	6.9e-09	0.64882	0.98087	1
COL9A2	0.31674	0.99965	0.0024	0.55182	0.99965	0.62072	0.91564	0.92
COLQ	0.37875	0.06389	0.93176	0.64085	0.03584	0.99965	0.75736	0.93
CORT	0.36627	0.67218	0.99965	0.57559	0.00982	0.99965	0.98919	1
CPT2	0.3307	0.55673	0.70039	0.52107	0.0006	8.5e-12	0.62697	0.96
CPXM1	0.04921	0.99965	0.99965	0.95065	0.83192	0.89552	0.99965	1
CREG2	0.03707	0.99965	0.99862	0.99079	0.99965	0.99965	0.99965	0.41
CRHR2	0.76731	0.99965	0.14629	0.13435	0.01997	0.5727	0.5539	0.97
CRTAM	0.00349	0.24914	0.61499	0.82826	0.73389	0.19111	0.95901	0.52
CRYM	0.02806	0.90561	0.99965	0.58595	0.24339	0.80258	0.30492	0.48
CSF1	0.22123	0.12546	0.00761	0.04627	0.02031	1e-06	1.8e-13	0
CSPG5	0.0167	0.99965	0.69827	0.99965	0.75687	0.17563	0.99965	1
CTRB1	0.00346	0.2652	0.50727	0.70965	0.02001	0.50184	0.83019	0.52
CTRL	0.85724	0.80057	0.32052	0.99965	0.00987	0.99965	0.99965	0.86
CXCL1	0.00179	0.89353	0.22195	0.08409	3.9e-06	0.65673	0.99965	0.48
CXCL2	0.0015	0.99822	0.54206	0.99965	0.01689	0.80286	0.29871	1
CXCL3	0.00716	0.50815	0.46667	0.99965	0.02626	0.99729	0.99965	1
CXCL8	0.01766	0.85526	0.30492	0.09862	0.00491	0.95554	0.90309	0.17
CXCR6	0.42805	0.18411	0.03369	0.99965	0.99965	0.7386	0.99965	0.91
CYP2A6	0.01931	0.5356	0.38048	0.99965	0.15285	0.01483	0.73123	0.9
CYP2B7P	0.83554	0.44258	0.61713	0.37467	0.02248	0.99965	0.84612	0.76
DAPK1	0.79177	0.00323	0.81765	0.99965	0.92037	5.3e-05	0.11413	1
DCAF13P3	0.22699	0.4694	0.04851	0.34634	0.97885	0.98635	0.78604	1
DCAF4L1	9.1e-06	0.99965	0.59984	0.0029	0.05509	0.05008	0.82311	0.14
DCHS2	0.99965	0.20217	0.99965	0.99404	0.99965	0.99965	0.01648	0.54
DDIT4	0.12244	0.43493	0.01079	0.00669	0.00059	0.4807	0.00274	0.01
DDIT4L	0.02888	0.01664	0.00485	0.00036	1e-05	0.00861	0.02272	0
2018-12-01	0.16566	0.33716	0.2616	0.83526	0.22737	0.25654	0.00026	0.53
DGCR9	3.5e-06	0.36187	0.99965	0.99965	0.00452	0.67125	0.99965	0.4
DHRS2	0.99965	0.15043	0.88679	0.02873	0.84965	0.79931	0.85353	0.3
DIRC3	0.99965	0.00864	0.99965	0.34068	0.99965	0.9015	0.03965	0.93
DLEC1	0.0293	0.99965	0.99965	0.02844	0.99965	0.68738	0.99965	1
DLEU2L	0.02573	0.69223	0.34313	0.99965	0.99965	0.93003	0.19142	0.97
DLEU7	0.8082	0.05497	0.0172	0.88397	0.43024	0.14694	0.91011	1
DLG2	0.91424	0.99965	0.99965	0.99965	0.01988	0.99044	0.99965	0.86
DLGAP1	0.92322	0.99965	0.7722	0.92627	0.92797	0.04193	0.99965	0.71
DMTN	0.99965	0.00176	0.51528	0.99965	0.13767	0.69894	0.93673	0.97
DNAH6	0.86576	0.02514	0.56763	0.72753	0.48579	0.701	0.1835	1
DNAJC27-AS1	0.0293	0.7007	0.26273	0.99965	0.94103	0.99965	0.99965	0.54
DNASE1L2	0.08456	0.92486	0.74405	0.87926	0.02855	0.99965	0.99965	0.88
DNHD1	0.15287	0.99965	0.26259	0.44476	1.1e-06	0.00012	0.99965	1
DOCK4	0.12008	0.03307	0.00018	3.1e-06	0.99965	0.02324	1.3e-09	0
DOK3	1.9e-06	0.99965	0.99965	0.95834	1.3e-11	0.07936	0.2358	0.66
DPY19L2P1	0.10551	0.99965	0.37014	0.00028	0.59577	0.99965	0.50012	0.89
DQX1	0.00591	0.99965	0.99965	0.99965	0.24435	0.99965	0.99965	0.89
DRD1	0.96023	0.15775	0.02844	0.98117	0.66936	0.46351	0.99965	1
DRICH1	0.04091	0.77985	0.60192	0.50568	0.03276	0.83284	0.99965	0.76
DUSP26	0.99965	0.35312	0.00334	0.5012	0.64062	0.99965	0.41988	1
DUSP6	8.9e-05	0.88781	0.17251	0.06398	0.00486	0.00016	0.00386	0
ECHDC3	0.48764	0.36036	0.77539	0.90577	0.99965	0.01983	0.48069	1
EDNRB	0.66555	0.30705	0.65614	0.87169	0.54255	0.05375	0.00014	0.01
EFCAB14-AS1	0.7173	0.02631	0.6363	0.87664	0.90863	0.78029	0.88457	0.39
EFCAB5	0.0538	0.99965	0.99965	0.78821	0.05091	0.00988	0.98384	0.74
EGR1	1.8e-05	0.50587	0.38066	0.28027	0.47404	0.99965	0.28734	0.14
EHD3	0.99965	0.99965	0.00358	0.00405	0.99965	0.01291	1.8e-13	0
ELF1	0.94668	0.06511	0.5972	0.91247	0.50209	1.8e-13	0.00321	0.21
ENDOU	0.18042	0.55888	0.77734	0.99965	0.02505	0.54981	0.99965	0.62
EPB41L4B	0.52699	0.79179	0.41546	0.0037	0.89348	0.61151	0.00274	0
EPHA2	0.99965	0.06704	0.00295	0.00673	0.86047	9.8e-08	3.3e-10	0
EPPK1	0.0386	0.44045	0.99965	0.99965	0.00021	0.98969	0.99965	1
EREG	0.61631	0.99965	0.6695	0.41378	0.99965	0.05344	0.043	0.05
ERICH2	0.99965	0.98637	0.01873	0.48655	0.30501	0.99965	0.99965	0.96
ERRFI1	0.54499	0.12702	0.78351	0.15779	0.99965	5.1e-13	0.00365	0.02
ESM1	0.781	0.51529	0.00988	8.4e-07	0.15849	0.0844	0.13217	0
ESPNL	0.44197	0.74334	0.99965	0.99965	0.09729	0.03325	0.99965	1
F13B	1.9e-05	0.22986	0.19704	0.68996	0.00539	0.95938	0.99965	1
F2RL1	0.99444	0.99965	0.1665	0.99057	0.59856	0.17039	0.00178	0
FAM124A	0.16427	0.84618	0.03187	0.42161	0.22277	0.56474	0.99965	0.64
FAM129C	0.99965	0.04336	0.45048	0.99965	0.39685	0.16109	0.99965	0.43
FAM13A-AS1	0.79497	0.10327	0.94346	0.99965	0.42063	1.8e-06	0.76509	0.7
FAM160A1	0.99965	0.96685	0.99965	0.35929	0.99965	0.04556	0.60286	0.91
FAM167B	0.12478	0.05173	0.0017	0.01779	0.98085	1e-05	3.6e-07	0
FAM184A	0.03665	0.77595	0.98649	0.08934	0.99965	0.29291	0.99965	0.11
FAM198B	0.87848	0.6249	0.01225	3.2e-05	0.7789	0.50647	9.5e-06	0
FAM221A	0.58786	0.87548	0.99965	0.04519	0.99965	0.99965	0.84225	0.46
FAM222A	0.05835	0.96671	0.41958	0.99965	0.13715	0.00028	0.99965	0.73
FAM225A	0.30241	0.69242	0.95992	0.85131	0.73025	0.08602	0.01378	0.88
FAM225B	0.77626	0.99965	0.19667	0.87882	0.39988	0.38375	0.04248	0.32
FAM229A	0.921	0.7273	0.66594	0.2374	0.76774	0.02097	0.63831	1
FAM24B	0.48507	0.4453	0.32373	0.15218	0.98255	0.15624	0.01236	0.01
FAM27E3	0.00045	0.43114	0.54034	0.68693	0.53034	0.99965	0.97888	0.77
FAM43A	0.87746	0.99702	0.99965	0.42652	0.39467	0.00071	0.24023	1
FAM71F1	1.1e-07	0.98825	0.99965	0.33842	0.00062	0.02425	0.99965	0.69
FAM71F2	0.99702	0.00027	0.92337	0.54333	0.99965	0.00025	0.46704	0.58
FAM83E	4.5e-05	0.06193	0.01261	0.77944	0.08244	0.13564	0.72365	1
FAM86B2	0.00515	0.12006	0.81993	0.90212	0.53986	0.99965	0.91196	1
FBXO2	0.00465	0.22655	0.69577	0.97574	0.15191	0.99965	0.02478	0.01
FBXO32	0.99965	0.82803	0.03187	0.00539	0.21427	0.01278	0.0538	0
FCHO1	0.68208	0.01651	0.99965	0.99965	0.99965	0.99965	0.87123	0.77
FER1L5	0.66878	0.99965	0.67955	0.99965	0.00891	0.59804	0.99965	0.7
FGF18	0.00951	0.16103	0.72196	0.99965	0.51677	0.03023	0.99965	0.46
FGF9	0.36214	0.99965	0.18564	0.03132	0.85929	0.99965	0.2863	0.04
FGFR4	0.64149	0.62663	0.66192	0.03392	0.25787	0.57085	0.99965	0.75
FHDC1	8.2e-09	0.99965	0.66894	0.83137	0.03051	0.02114	0.99965	1
FILIP1	0.99965	0.69782	0.95185	0.06005	0.90001	0.36577	0.96837	0.02
FILIP1L	0.00023	0.21499	0.65709	0.99965	1.8e-13	1e-11	0.21658	0.09
FLJ27354	3.3e-06	0.37032	0.99965	0.98744	0.39922	0.99965	0.99965	0.71
FNDC7	0.99965	0.9705	0.00439	0.9019	0.99965	0.00137	0.99965	0.89
FOSB	0.99936	0.31562	0.4597	0.36685	0.24216	2.4e-06	0.99965	0.83
FOXD4	9e-05	0.70585	0.99965	0.94735	0.00703	0.60161	0.99965	0.13
FOXF1	0.72227	0.6515	0.61481	0.40004	0.70426	0.03739	0.00528	0.19
FOXP2	0.92512	0.9249	0.8945	0.67256	0.41329	0.84031	0.03135	0.12
FOXQ1	0.77632	0.33811	0.09862	0.36257	0.22674	0.99965	0.91613	0.01
FPGT	0.17663	0.03029	0.29757	0.95253	0.94639	1.8e-13	0.17345	0.47
FREM1	0.25397	0.14669	0.99965	0.99965	0.04741	0.99965	0.99965	0.9
FRMD4B	0.49841	0.8828	0.5826	0.72742	0.87915	0.0087	0.56377	0.03
FRMD6-AS1	0.21264	0.05701	0.99965	0.99965	0.99965	1.3e-05	0.99965	1
FRS3	1.5e-07	0.6648	0.22347	0.95494	3.4e-13	0.51909	0.4543	0.86
FRZB	0.00282	0.93384	0.99965	0.70372	0.31721	0.8428	0.6402	0.98
FSCN2	0.12387	0.99965	0.51034	0.86231	0.00083	0.95488	0.99965	1
FSD2	4.1e-05	0.84154	0.97834	0.33795	0.00036	0.99965	0.99965	1
FTCD	0.94549	0.01115	0.99965	0.99965	0.6424	0.00519	0.6726	0.81
FTH1P3	0.21552	0.03561	0.36036	0.80388	0.71692	0.99965	0.99965	1
FYB	0.90673	0.99965	0.99965	0.48989	0.04006	0.72421	0.7506	0.54
FZD7	0.63862	0.39342	0.99965	0.35415	0.22796	5.5e-10	0.00029	0.13
G0S2	0.99965	0.99965	0.99965	0.71666	0.96244	0.03333	0.27441	0.57
GAB3	0.00129	0.05615	0.32119	0.7926	0.0014	0.00404	0.99965	0.89
GABRR2	0.0919	0.54927	0.99965	0.99965	0.61516	0.00207	0.44468	0.93
GACAT2	0.19594	0.54749	0.84977	0.74816	0.99965	0.04925	0.99965	0.9
GALNT3	0.99965	0.87843	0.97232	0.92654	0.00089	0.13501	0.99819	1
GAS8-AS1	0.00327	0.45081	0.10325	0.20925	0.05544	0.99965	0.96674	0.63
GATA6	0.00313	0.01823	0.03018	0.0131	0.09693	0.00044	0.01484	0.01
GCNT1	0.54058	1e-07	0.03363	0.6455	0.02589	1.8e-13	9.2e-05	0
GDF15	0.62475	0.26659	0.05827	0.01987	0.52932	0.99527	0.39667	0.02
GDF5	0.04009	0.02837	0.19674	0.34226	0.114	0.00306	0.35245	0.77
GDF6	0.90625	0.00035	0.17125	0.22519	0.61683	1.3e-06	0.01028	0.03
GDF9	0.00037	0.99965	0.99965	0.36243	0.84402	0.81546	0.65122	1
GEM	0.02395	0.44232	0.70589	0.86062	5.9e-05	5.1e-13	0.18445	1
GGT1	0.5001	0.75482	0.55111	0.56744	0.02318	0.16126	0.73324	0.52
GHRL	0.83068	0.99965	0.04163	0.79933	0.07927	0.19769	0.99965	0.08
GLI3	0.98138	0.0048	0.63745	0.21434	0.99965	1.8e-13	0.0055	0.02
GLIS2-AS1	0.71438	0.99965	0.93639	0.99965	0.03406	0.97631	0.99965	1
GLS	0.99965	0.16129	0.99965	0.92228	0.99965	1.8e-13	1.3e-09	0.04
GLYATL1	0.99965	0.81221	0.40706	0.02319	0.53361	0.29404	0.65806	0.32
GLYATL2	0.40706	0.9241	0.06543	0.00016	0.84098	0.99965	0.92301	0.19
GLYCTK-AS1	0.11431	0.89982	0.99965	0.04658	0.78542	0.11583	0.80456	1
GNA14	0.88805	0.99965	0.65265	0.21716	0.99965	0.23471	7.4e-08	0
GNAT2	0.0383	0.64574	0.7931	0.46847	0.16071	0.00062	0.99965	0.09
GNMT	0.7781	0.35615	0.9957	0.99965	0.0144	0.22045	0.99965	1
GOLGA2P7	0.18095	0.66259	3.5e-05	0.47051	0.87759	0.55995	0.71634	1
GOLGA7B	0.99965	0.99965	0.50487	0.21006	0.0002	0.92949	0.97954	1
GPC2	0.3502	0.93733	0.00181	0.27643	0.53424	0.84304	0.80474	1
GPCPD1	0.00088	1e-07	0.00302	0.01046	4.9e-08	1.8e-13	0.02853	0.01
GPER1	0.99965	0.24709	0.0001	1.4e-05	0.69663	1.4e-11	1.8e-13	0
GPR183	0.99965	0.99965	0.00519	0.99965	0.51719	0.62029	0.73811	0.44
GPR35	0.48578	0.99965	0.15291	0.41409	0.04342	0.19541	0.4426	1
GPRASP2	0.31397	0.52665	0.0329	0.59339	0.7363	0.92832	0.99965	1
GRB7	0.1106	0.55134	0.99965	0.99965	0.01061	0.27634	0.89713	0.91
GRIK1	0.99965	0.037	0.81751	0.8754	0.95647	0.1202	0.99965	0.8
GRIN3B	0.12237	0.38584	0.63212	0.40011	0.39669	0.02743	0.59931	1
GRIP2	0.99965	0.20763	0.26206	0.95158	0.95443	0.56018	1.2e-05	0.03
GRTP1	0.00135	0.99965	0.99965	0.37698	1.4e-06	0.99965	0.99965	0.94
GSDMB	0.00244	0.11702	0.99965	0.99965	9.2e-05	0.00022	0.75954	0.01
GTF2H2C	0.03932	0.96038	0.54504	0.99965	0.77994	0.49749	0.99965	1
GUCY1A2	0.88076	0.58358	0.51163	0.69832	0.50149	0.00106	1.9e-07	0.01
GVINP1	0.99577	0.05961	0.99965	0.00082	0.98093	0.99323	0.99965	0.85
GYG2P1	0.0112	0.99965	0.92542	0.99965	0.21166	0.99965	0.99965	0.82
HAS3	2.4e-05	0.87263	0.74633	0.99965	1.1e-05	0.69892	0.9047	0.59
HDAC9	0.99965	8.8e-08	0.67728	0.10499	0.82749	2.9e-12	0.99965	0.44
HELB	0.99965	0.05939	0.50884	0.99965	0.78474	4.4e-07	0.99965	1
HERC2P7	0.07051	0.99965	0.99965	0.97448	0.00151	0.99965	0.79346	1
HERC5	0.94775	0.9001	0.77994	0.25459	0.90177	0.88453	0.00343	0.09
HEXA-AS1	0.99965	0.65827	0.04952	0.60836	0.99965	0.86301	0.99965	1
HIF1A-AS1	0.02315	0.00135	0.99965	0.78588	0.51901	0.99965	0.215	0.04
HIF1A-AS2	0.54391	0.99965	0.5499	0.23131	0.00237	0.22933	0.35396	0
HILS1	1.4e-07	0.54785	0.20488	0.05604	0.35175	0.87724	0.14038	0.66
HIST1H1B	0.04037	0.05866	0.99965	0.99965	0.99965	0.78361	0.85436	1
HIST1H2AC	0.54011	0.05341	0.01989	0.05735	0.91816	0.99965	0.21889	0
HIST1H2BD	0.99965	0.99965	0.91367	0.89079	0.03529	0.95226	5.6e-06	0
HIST1H2BJ	0.20583	0.99965	0.94989	0.00715	0.49989	0.31015	0.00112	0
HIST1H4H	0.62938	0.99965	0.99965	0.5966	0.9341	0.99965	0.56556	0
HLX	0.97205	0.96276	0.20459	0.92735	0.90144	9.1e-07	0.07481	0.54
HOXA2	0.01248	0.99965	0.40213	0.80476	0.33906	0.99965	0.99965	0.89
HOXC13-AS	0.25097	0.75001	0.92651	0.00695	0.99965	0.99965	0.90665	0.83
HOXD3	0.36778	0.67525	0.99965	0.99965	0.421	0.01605	0.99965	1
HPDL	0.99965	0.45759	0.28669	0.12538	0.89127	0.00448	0.86108	0.61
HPX	0.0002	0.71487	0.08691	0.85605	7.7e-05	0.99965	0.04935	0
HRH1	0.28502	0.12195	0.92328	0.99965	0.99965	1.8e-13	0.03459	1
HSD17B7P2	0.00055	0.99965	0.99965	0.99965	0.65582	0.99965	0.99965	1
HSP90B2P	0.94231	0.67292	0.77155	0.03829	0.99965	0.62514	0.99965	1
HSPA1A	0.00844	0.28505	0.52645	0.99965	1.8e-13	0.00016	0.00854	0.93
HSPA1B	0.00026	0.99965	0.99965	0.99965	1.8e-13	7.9e-08	0.50497	0.99
HSPA2	0.99965	0.5661	0.76814	0.99965	0.99965	0.00013	8.6e-09	0.06
HSPA6	0.64718	0.99965	0.91636	0.99965	5.4e-07	0.00195	0.3233	0.72
HSPA7	0.93613	0.72162	0.23905	0.99965	0.01071	0.16171	0.39003	1
HTR6	0.02677	0.46554	0.85335	0.97485	0.55542	0.77036	0.86033	1
HTR7	0.99965	0.52709	0.99965	0.14728	0.99965	0.05641	0.00824	0
HYMAI	0.99965	0.99965	0.00296	0.90324	0.40221	0.99965	0.99518	0.55
IDI2-AS1	0.00019	0.9971	0.90146	0.95782	0.34815	0.1177	0.72517	0.55
IER3	0.24748	0.99643	0.87664	0.99965	0.99965	5.1e-13	0.00043	0.25
IFNA1	0.92794	0.00989	0.48303	0.09516	0.21362	0.05656	0.13113	0.19
IFNE	0.21334	0.00143	0.00039	0.82143	0.12751	0.00362	0.30197	0.05
IL18R1	0.00347	0.20542	0.16792	0.63752	0.99965	0.62937	0.15987	0.58
IL1RN	0.81146	0.122	0.98439	0.04045	0.99965	0.18129	0.01059	0.27
IL21-AS1	0.76156	0.55569	0.68785	0.25349	0.65023	0.48234	0.97532	0.01
IL22RA1	0.10682	0.03252	0.92056	0.91918	0.00733	0.00023	0.99488	1
IL31RA	0.37539	0.99965	0.89203	0.34714	0.99965	0.59692	0.16689	0.01
INPP5J	7.4e-05	0.22179	0.01819	0.99965	0.00019	0.0113	0.84492	0.78
INSC	0.02051	0.19214	0.16611	0.07151	0.2728	0.07917	0.39594	0
IRF2BPL	0.08884	0.08053	0.56779	0.90929	1e-05	1.3e-11	0.01537	0.11
IRS1	0.77405	0.49213	0.25933	0.7753	0.13517	1.8e-13	0.00693	0.68
ITGA10	0.99965	0.68586	0.00802	0.00022	0.74692	0.00576	9.6e-08	0
ITGA2	0.7597	0.18338	0.01477	0.0015	0.66337	1.5e-05	9.6e-08	0
ITGB2-AS1	0.43149	0.99965	0.93465	0.48504	0.01641	0.44966	0.99965	1
ITGB7	0.12254	0.4444	0.51217	0.65483	8.8e-06	0.1048	0.99965	0.57
ITIH2	0.35664	0.16579	0.87373	0.99965	0.00951	0.11792	0.44235	1
ITPRIP	0.96131	0.42971	0.65682	0.99965	0.79629	1.8e-13	0.00234	0.41
ITPRIPL1	0.99965	0.25775	0.12112	0.63793	0.70497	0.99965	0.01569	0
IVL	0.99965	0.99965	0.00642	0.69214	0.99965	0.91861	0.54993	0.07
JAKMIP3	0.37653	0.62811	0.99965	0.99965	0.23917	0.27349	0.0398	0.26
JAM2	0.71435	0.72654	0.95444	0.1451	0.99965	0.0086	1.1e-07	0
KANK4	0.49677	0.76361	0.84455	0.04935	0.55261	0.45636	0.17443	0
KCCAT198	0.03532	0.25473	0.65476	0.99965	1.1e-09	0.99965	0.99756	1
KCNA4	0.33315	0.95008	0.21022	0.74786	0.99965	0.99965	0.99965	0.02
KCND3	0.99965	0.80327	0.99965	0.94183	0.91861	0.76993	0.99965	0
KCNE4	0.51074	0.07927	0.99965	0.4725	0.53207	1.8e-13	0.0001	0.35
KCNG2	0.01582	0.99965	0.93119	0.66401	0.99965	0.99965	0.99965	1
KCNH3	0.01595	0.83439	0.99965	0.88976	0.8664	0.9377	0.90222	1
KCNK3	0.58733	0.17107	0.99965	0.11971	0.50303	0.8995	0.03178	0
KCTD4	0.74897	0.99965	0.43931	0.39003	0.83286	0.03712	0.32037	0.66
KDM7A	0.99965	0.99965	0.96354	0.17514	0.85233	8.1e-05	0.99965	0.55
KHK	0.01359	0.99965	0.99965	0.4023	0.84913	0.83453	0.8313	0.51
KIAA0226L	0.99965	0.98269	0.52922	0.85682	0.96231	0.0441	0.40088	1
KIAA1683	0.02599	0.89054	0.8411	0.99965	0.03428	0.036	0.86163	0.85
KISS1	0.73459	0.99965	0.00114	0.00129	0.74189	0.99965	0.79632	0.07
KLHL21	0.01816	0.45899	0.99965	0.80581	4e-08	1.8e-13	0.99965	1
KRTAP1-1	0.06984	0.2792	0.53335	0.99965	0.44389	0.85532	0.01614	0.47
KRTAP1-5	0.65806	0.50913	0.8233	0.28199	0.79811	0.00893	1.1e-05	0
KRTAP2-3	0.4711	0.74238	0.99965	0.99965	0.0326	0.00082	0.00077	1
LAMB2P1	0.25237	0.58447	0.97343	0.59555	0.02224	0.36046	0.99965	1
LEF1	0.0617	0.22745	0.99965	0.93343	0.99965	0.01805	0.99965	0.8
LENG8-AS1	0.87544	0.99965	0.39975	0.77911	0.00833	0.99965	0.99965	1
LGALS2	0.99965	0.99965	0.84987	0.99965	0.99965	0.04067	0.5266	0.6
LHFPL3-AS2	0.99965	0.89455	0.05796	0.46275	0.00277	0.90322	0.79421	0.03
LHX4	0.00393	0.99965	0.21889	0.99965	0.00067	0.95072	0.99965	1
LIFR-AS1	0.26309	0.0187	0.43798	0.99965	0.86837	0.18049	0.41839	0.88
LILRA6	3.9e-07	0.84598	0.78115	0.99965	0.0901	0.95355	0.99965	0.93
LINC00158	1.6e-05	0.79373	0.5084	0.61501	0.00186	0.32073	0.75738	0.22
LINC00161	0.99965	0.99965	4.4e-05	0.40582	0.99965	0.60847	0.99965	1
LINC00176	0.14169	0.54394	0.99965	0.99965	4.3e-05	0.99967	0.78833	1
LINC00235	0.4562	0.99965	0.75976	0.71502	0.00133	0.99965	0.99965	0.78
LINC00304	0.00806	0.06752	0.39673	0.90012	0.99965	0.99965	0.43744	0.75
LINC00310	0.99965	0.36577	0.59308	0.99965	0.06182	0.00679	0.01301	0.14
LINC00311	0.91567	0.87148	0.99965	0.92204	0.02162	0.92794	0.10629	1
LINC00312	0.61215	0.7748	0.24707	0.66838	0.8276	0.89451	0.14118	0.03
LINC00324	0.03626	0.99965	0.37603	0.70025	0.02831	0.9009	0.99965	0.9
LINC00515	0.05389	0.03927	0.16267	0.75239	0.99965	0.99965	0.99965	0.2
LINC00539	0.02934	0.99965	0.99965	0.55854	0.13926	0.50937	0.93565	1
LINC00622	1.9e-06	0.80757	0.73398	0.7947	0.02545	0.00174	0.93933	1
LINC00638	0.00091	0.99965	0.63432	0.99965	0.69391	0.88903	0.09426	0.44
LINC00649	0.99965	0.6013	0.15821	0.99965	0.99965	0.00355	0.27142	1
LINC00704	0.99965	0.82183	0.99965	0.25826	0.99965	0.17413	0.01166	0.45
LINC00882	0.7033	0.92684	0.6194	0.85406	0.99965	0.17296	0.00877	0.07
LINC00950	0.03274	0.44873	0.67639	0.59234	0.99965	0.99965	0.88742	0.77
LINC00954	0.56605	0.99965	0.99965	0.99965	0.04904	0.81909	0.99965	1
LINC00968	0.99965	0.99226	0.85198	0.99965	0.73979	0.11151	1.9e-05	1
LINC00969	0.05842	0.03293	0.83251	0.99965	0.00014	0.00398	0.84857	1
LINC00999	0.6334	0.99965	0.80403	0.37213	0.10684	0.03725	0.99965	1
LINC01004	4e-10	0.69894	0.50246	0.46684	5.5e-08	0.99965	0.99965	1
LINC01060	0.92856	0.6546	0.99965	0.62348	0.99965	0.03025	0.99965	1
LINC01126	0.50633	0.04109	0.98619	0.99965	0.70713	0.23102	0.99965	1
LINC01134	0.01386	0.99965	0.08992	0.49747	0.34075	0.25731	0.28364	0.9
LINC01311	0.00086	0.99965	0.99965	0.40784	0.02878	0.96877	0.88089	1
LINC01336	0.99965	0.05116	0.99965	0.781	0.01998	0.88798	0.99965	0.71
LINC01356	0.0211	0.99965	0.89422	0.83478	0.67494	0.99965	0.5711	0.32
LINC01554	4.8e-06	0.19758	0.44703	0.77583	0.05577	0.02853	0.81811	0.21
LLPH-AS1	0.00122	0.60747	0.3633	0.6406	0.14908	0.99965	0.99965	1
LMO2	0.99965	0.75125	0.00525	0.86431	0.8957	0.99965	0.0002	0.3
LMO4	0.43469	0.00046	0.18165	0.03912	0.97231	1.8e-13	2e-08	0.32
LOC100128239	0.00011	0.65018	0.44219	0.65001	0.99965	0.92522	0.7559	0.08
LOC100128288	7.7e-07	0.74629	0.02385	0.99965	0.11739	0.14655	0.05181	0.98
LOC100129046	0.99965	0.99965	0.00033	0.99965	0.03504	0.54937	0.95396	0.44
LOC100130357	6.5e-05	0.99965	0.74367	0.81777	0.12186	0.7446	0.99965	1
LOC100130987	0.00581	0.77819	0.9291	0.03527	0.05708	0.99965	0.16763	0.75
LOC100147773	0.00529	0.40172	0.31163	0.99965	0.4918	0.80278	0.99965	0.8
LOC100240735	0.89773	0.01627	0.99965	0.95138	0.56287	0.9066	0.80782	1
LOC100270804	2.3e-07	0.92727	0.55103	0.0842	0.1118	0.99138	0.50303	0.6
LOC100287846	0.94512	0.69285	0.99965	0.99965	0.99965	4.9e-05	0.99965	1
LOC100288846	0.00304	0.72191	0.73492	0.7249	0.99965	0.72013	0.99965	0.78
LOC100289230	0.00854	0.99965	0.10429	0.55333	0.00433	0.88032	0.45376	0.37
LOC100335030	0.66223	0.18172	0.59349	0.45195	0.99965	0.86347	0.77401	0.05
LOC100379224	0.07137	0.97774	0.99965	0.99965	0.00173	0.99657	0.89865	1
LOC100422556	0.99965	0.0201	0.71178	0.92408	0.88613	0.65705	0.99965	0.29
LOC100505625	0.22706	0.01194	0.47873	0.99965	0.04254	0.44133	0.99965	0.5
LOC100505915	0.00223	0.99965	0.96719	0.38884	0.99965	0.77864	0.76991	0.7
LOC100506124	0.02852	0.04519	0.62039	0.65813	0.03168	0.00163	0.99965	1
LOC100506281	0.63308	0.765	0.99965	0.99965	0.00794	0.55238	0.91328	0.7
LOC100507073	0.00317	0.233	0.20361	0.7881	0.82156	0.67682	0.54527	1
LOC100507091	0.00224	0.99965	0.99965	0.27912	0.99965	0.7656	0.99965	1
LOC100507373	0.01245	0.0599	0.99965	0.99965	0.13735	0.01873	0.99965	0.68
LOC100507431	0.03657	0.18556	0.99965	0.99965	0.24502	0.77362	0.99965	0.79
LOC100507547	0.50051	0.99965	0.00139	0.99965	0.99965	0.10236	0.92794	1
LOC101059948	0.00039	0.75986	0.99965	0.99316	0.99965	0.99965	0.76867	1
LOC101060553	0.76195	0.6921	0.99965	0.01287	0.99965	0.99965	0.99965	0.7
LOC101926935	0.0074	0.99965	0.99965	0.40913	0.66553	0.50121	0.99965	0.92
LOC101927354	0.02152	0.99965	0.99965	0.74601	0.55415	0.09573	0.26203	0.39
LOC101927415	0.00029	0.54626	0.99965	0.99965	0.64742	0.99965	0.99965	1
LOC101927481	0.00417	0.68236	0.99965	0.4055	0.03886	0.99965	0.96123	1
LOC101927765	0.3127	0.31722	0.55484	0.07031	0.87554	0.58244	0.0273	0.62
LOC101928020	5.9e-05	0.6876	0.99965	0.00085	0.18141	0.09964	0.3039	0.95
LOC101928269	0.03334	0.99965	0.99965	0.99965	0.99178	0.99965	0.99965	1
LOC101928445	0.01114	0.69905	0.64492	0.22871	0.00077	0.99965	0.93836	0.93
LOC101929057	0.74438	0.83584	0.6696	0.0045	0.79032	0.25172	0.99965	0.85
LOC101929125	0.00079	0.71435	0.99965	0.99965	0.00441	0.99965	0.99965	1
LOC101929234	0.04183	0.99818	0.28358	0.69221	0.10932	0.67938	0.5905	0.89
LOC101929268	0.98111	0.4619	0.02286	0.72711	0.51289	0.5474	0.86738	0.52
LOC101929340	0.15747	0.99965	0.99965	0.97635	0.0552	0.04214	0.99965	1
LOC101929516	0.87165	0.04596	0.88578	0.74893	0.92609	0.99965	0.99965	1
LOC101929715	0.23479	0.01164	0.99965	0.18698	0.81597	0.64819	0.99965	0.7
LOC101929771	0.21489	0.98643	0.99965	0.01088	0.99965	0.04743	0.99965	0.34
LOC101930010	0.04235	0.48448	0.42592	0.99965	0.99965	0.90981	0.78815	0.77
LOC102723809	0.70433	0.99965	0.99965	0.74302	0.02733	0.99965	0.88482	0.93
LOC104968399	0.52958	0.00476	0.89508	0.31526	0.8828	0.98823	0.99965	0.78
LOC105747689	0.02525	0.00197	0.72351	0.46843	6.5e-05	0.00553	0.36441	0.11
LOC284009	0.00201	0.30315	0.72265	0.71056	0.53098	0.73998	0.99965	0.5
LOC284454	3.8e-11	0.99965	0.99965	0.72938	2.2e-12	0.18938	0.74994	1
LOC284933	0.06196	0.00138	0.93175	0.44589	0.04702	0.99606	0.50617	0.21
LOC285043	0.70163	0.28957	0.03219	0.70379	0.93611	0.87325	0.76588	1
LOC339059	0.29683	0.6015	0.90318	0.99731	0.0462	0.80933	0.8599	0.87
LOC339874	0.87432	0.30926	0.98513	0.40803	0.0311	0.39034	0.74953	0.98
LOC399815	0.77886	0.00018	0.96246	0.00297	0.08509	0.00014	0.01332	1
LOC643201	0.02001	0.57947	0.16033	0.87843	0.99965	0.99965	0.85335	0.87
LPPR3	0.51676	0.9376	0.34474	0.00095	0.54541	0.57181	0.76883	1
LRIT3	0.0117	0.5963	0.07271	0.76967	0.35325	0.3786	0.31612	1
LRRC66	1.8e-13	0.99965	0.89131	0.99965	6.9e-05	0.0112	0.99965	0.91
LRRC69	0.5423	0.06761	0.99965	0.47692	0.3028	0.02397	0.99965	1
LTB4R	0.16881	0.14999	0.99965	0.37742	5.7e-06	0.02105	0.99965	1
LTB4R2	0.02211	0.55379	0.93933	0.28937	0.00016	0.99474	0.51828	1
LTC4S	0.15141	0.99965	0.72658	0.99965	0.99965	0.95266	0.99965	0.03
LURAP1L	0.71599	0.53125	0.26902	0.15428	0.00058	1.4e-12	0.12812	0.98
LYVE1	0.0219	0.99965	0.37935	0.69843	0.85094	0.99965	0.80057	1
MAB21L3	0.04811	0.12527	0.79365	0.09822	0.4999	0.3981	0.99965	1
MAFG	0.82822	0.00012	0.99965	0.99965	1.8e-05	1.8e-13	0.99965	1
MAMDC4	0.42289	0.74699	0.42142	0.14455	9.8e-08	0.67	0.43527	1
2018-03-10	0.99965	0.99751	0.74545	0.69223	0.01033	0.5852	0.99965	0.34
MCF2	0.79686	0.00953	0.69525	0.40019	0.15956	0.01242	0.99965	1
MDGA1	0.68525	0.99965	0.58854	0.28669	0.99965	1.9e-09	2.6e-12	0
MECOM	0.99965	0.99965	0.90089	0.98852	0.99965	4.8e-07	0.00101	0.05
MED12L	0.99965	0.99965	0.41975	0.94798	0.30277	0.1714	0.0324	1
MEGF11	0.00555	0.99965	0.99965	0.85862	0.06138	0.98634	0.89771	1
MEIS1-AS2	0.02519	0.99965	0.81335	0.99965	0.74651	0.99965	0.99965	0.92
MEOX2	0.121	0.03342	0.91898	0.42326	0.79658	7.8e-09	0.65082	0.16
METTL21EP	0.00191	0.9818	0.74288	0.32052	0.56938	0.99965	0.58821	0.93
METTL24	0.77743	0.13324	0.04291	0.98582	0.99965	0.99965	0.91592	0.58
METTL7B	0.03142	0.74953	0.82952	0.99965	0.92928	0.75995	0.99775	0.54
MFSD4	0.03274	0.02129	0.28199	0.28422	0.16607	0.86288	0.66495	1
MGC12916	0.14143	1.4e-10	0.99075	0.07461	0.27578	1.8e-13	0.99965	0.82
MGC70870	0.0227	0.20823	0.99965	0.80961	0.95065	0.03921	0.60283	0.69
MICALCL	0.46446	0.68794	0.99965	0.91108	0.5828	0.0037	0.86252	0.89
MIR10A	0.99965	0.95817	0.99965	0.71543	0.0137	0.99965	0.99965	0.71
MIR10B	0.00053	0.58079	0.7375	0.99965	0.84702	0.8048	0.38107	0.79
MIR125B1	0.99965	0.99965	0.71912	0.99965	0.99965	0.02317	0.78556	0.59
MIR133A1HG	0.07141	0.91823	0.67002	0.86939	0.01242	0.92878	0.84751	0.75
MIR145	0.00138	0.69989	0.10823	0.08522	0.00104	0.95652	0.23589	0.3
MIR1914	0.03741	0.99965	0.6249	0.99965	0.26596	0.99965	0.99965	1
MIR193A	0.95862	0.71458	0.99965	0.99965	0.55673	0.0144	0.27522	0.81
MIR21	0.99965	0.44404	0.57747	0.99965	0.95794	0.99965	0.99965	0.04
MIR210HG	0.05052	0.36036	0.62556	0.11505	0.56996	0.99965	0.86837	0
MIR222	0.09638	0.02945	0.99965	0.58561	0.31594	0.99965	0.99965	1
MIR224	0.87622	0.99965	0.7307	0.7387	0.02437	0.93873	0.99965	0.08
MIR23A	2.1e-05	0.99965	0.40051	0.34749	0.04524	0.98519	0.67795	0.66
MIR23B	0.31941	0.97049	0.90579	0.02453	0.70222	0.99965	0.51628	1
MIR25	0.46865	0.61922	0.95327	1.5e-05	0.89301	0.99965	0.99965	1
MIR29A	0.73461	0.94479	0.99965	0.02323	0.3249	0.8319	0.52704	0.9
MIR3176	0.00157	0.99965	0.91924	0.90044	0.05903	0.99965	0.99965	0.8
MIR3649	0.1467	0.0006	0.77621	0.89813	0.99965	0.99965	0.80278	0.91
MIR3682	0.53147	0.5672	0.02725	0.99965	0.01582	0.38211	0.99965	1
MIR4258	0.10495	0.99965	0.69622	0.99965	0.01225	0.14204	0.98173	1
MIR4496	0.00032	0.06984	0.99965	0.99965	0.0096	0.30492	0.29032	0.03
MIR4766	0.54376	0.99965	0.89605	0.68519	0.02888	0.99965	0.99965	1
MIR570	0.52561	0.06638	0.78018	0.81765	0.99965	2.1e-05	0.3201	0.77
MIR590	0.28682	0.99965	0.93004	0.85358	0.00031	0.99965	0.97936	1
MIR6753	0.77304	0.00179	0.82222	0.99775	0.02124	0.52391	0.80768	1
MLK7-AS1	0.64942	0.24957	0.71779	0.99965	0.37139	0.01791	0.78901	0.47
MMAA	0.99965	0.4036	0.92008	0.91655	0.70288	9.1e-12	0.99965	0.93
MMP1	0.8339	0.51968	0.02505	0.00026	0.76601	0.12364	1.7e-05	0
MMP25	0.51712	0.99965	0.38711	0.99965	0.00518	0.89146	0.99965	0.95
MMP25-AS1	0.99965	0.99965	0.00039	0.92368	0.00514	0.33912	0.96056	0.85
MORF4L2-AS1	0.97632	0.96869	0.99965	0.99965	0.00708	0.67079	0.45483	1
MOV10L1	0.40283	0.99965	0.5794	0.56792	0.72307	0.4231	8.1e-05	0.01
MPV17L	0.86723	0.00721	0.44526	0.99965	0.79716	0.58724	0.99965	1
MPZ	0.47286	0.99965	0.46181	0.01376	0.99965	0.99965	0.99965	0.87
MRPS6	0.99965	0.15916	0.03912	0.01461	0.99965	5.1e-12	1.8e-13	0
MSH4	2.9e-05	0.00055	0.99965	0.99965	8.4e-06	0.19097	0.99965	0.83
MST1R	0.99965	0.99939	0.93775	0.99965	0.01037	0.99965	0.99965	1
MTUS1	0.37368	0.84965	0.02255	0.27661	0.95577	0.0354	0.3387	0.81
MTUS2-AS1	0.99965	0.01926	0.60627	0.00978	0.09414	0.587	0.27092	1
MUC20	0.00044	0.16083	0.55185	0.36726	0.00088	0.00132	0.83383	1
MUC4	0.00641	0.99965	0.99965	0.69242	0.5852	0.26678	0.92655	1
MYEOV	0.56039	0.5875	0.9424	0.37881	0.15713	0.76158	0.19961	0.02
MYH15	0.64598	0.89624	0.26374	0.00081	0.00097	6e-05	0.01278	0
MYHAS	0.57696	0.5498	0.24514	0.17716	0.99965	0.99965	0.03168	0
MYO1H	0.47078	0.17769	0.73618	0.36768	0.01721	0.99965	0.99965	0.93
MYO5C	0.99965	0.98863	0.65884	0.99965	0.53328	0.27966	0.99965	0.04
MYOCD	0.99965	0.9206	0.51007	0.47964	0.96547	0.0089	0.99965	1
NAALAD2	0.00012	0.58299	0.38184	0.47755	2.5e-06	0.94712	0.99965	0.92
NCF2	0.74586	0.94561	0.99965	0.00371	0.90304	0.2818	1.9e-06	0
NCOA3	0.90817	0.00322	0.5033	0.5199	0.16244	1.8e-13	5.4e-08	0.01
NDNF	0.57956	4e-06	0.0006	0.00013	0.76652	1.8e-13	3.4e-13	0.01
NEB	0.18185	0.73561	0.99965	0.50426	0.03701	2.1e-05	0.63192	1
NEFL	0.24689	0.54807	0.54556	0.16981	0.70418	0.99965	0.07266	0
NEFM	0.99965	0.65612	0.00148	0.00483	0.88151	7.9e-05	1.7e-07	0
NEK10	0.52101	0.5765	0.95834	0.14014	0.30209	3.9e-06	0.23832	0.03
NEU3	0.74045	0.04074	0.90584	0.9721	0.74701	3.2e-09	0.99965	1
NFE2L3	1e-06	0.99965	0.58794	0.99965	1.5e-07	0.01742	0.99965	1
NHLH1	0.0001	0.99965	0.79856	0.99965	0.00846	0.78753	0.22623	0.43
NIPAL4	0.99965	0.03002	0.47191	0.99965	0.53896	0.99069	0.9822	0.82
NLGN3	0.00172	0.91524	0.20796	0.99965	0.45375	0.99965	0.55162	1
NMRK2	0.03616	0.99965	0.97079	0.93985	0.9146	0.99965	0.99965	1
NOD1	0.73132	0.00142	0.99965	0.71514	4.4e-06	1.6e-11	0.37614	1
NODAL	0.54249	0.01384	0.84746	0.04938	0.85758	0.99965	0.8572	0.6
NOTUM	0.97949	0.99965	0.91925	0.95842	0.96119	0.15857	0.00215	0
NOXO1	0.02042	0.99965	0.99965	0.99965	1.6e-08	0.99965	0.98431	0.83
NPAS2	0.51746	0.26321	0.0025	0.10833	0.99965	2.6e-10	2.4e-11	0
NPAS4	0.76133	0.04696	0.891	0.61914	0.99965	0.99965	0.83694	0.89
NPHP3-ACAD11	0.00221	0.65088	0.65873	0.58074	0.25993	0.39177	0.99965	0.98
NPPA-AS1	0.90945	0.99965	0.99965	0.99965	0.01478	0.29863	0.43506	0.94
NR1D1	0.49058	0.7663	0.5711	0.55181	0.85643	1.1e-08	0.99965	0.76
NR1I3	0.99965	0.48738	0.9001	0.99965	0.99965	0.24438	0.99965	0.04
NRG4	0.12793	0.70573	0.99965	0.99965	0.02716	0.99965	0.99965	1
NRK	0.99965	0.99965	0.01749	0.36375	0.58794	0.48424	0.34506	0.01
NRL	0.17265	0.8572	0.99965	0.81878	0.02294	0.82104	0.93477	0.79
NTN3	0.99965	0.16277	0.72351	0.20161	0.00188	0.99965	0.99965	0.93
NTSR1	0.80393	0.99965	0.42228	0.00023	0.6742	0.99965	0.82018	0.09
NUDT16P1	0.98257	0.04486	0.99965	0.93266	0.95767	0.03291	0.78292	0.21
NYAP1	0.77483	0.86049	0.47695	0.39758	0.40505	0.00039	1.2e-09	0
ODF3B	0.00894	0.99965	0.17784	0.99965	0.22213	0.72341	0.9575	1
OGFRP1	0.82578	0.99965	0.45943	0.99965	0.03731	0.81411	0.91073	0.98
OPTC	0.00699	0.9241	0.73499	0.39112	0.35766	0.98474	0.98895	0.99
OSBPL7	0.83675	0.99965	0.99965	0.20741	0.99965	0.00159	0.99965	0.96
OSGEPL1-AS1	0.0006	0.54034	0.99965	0.99965	0.00409	0.97215	0.99965	1
OVGP1	0.00946	0.99965	0.46905	0.81885	0.06339	0.02131	0.93439	0.71
PABPC5	0.73612	0.01187	0.00319	0.99965	0.57646	4.5e-06	0.99965	0.88
PALMD	0.5329	0.29736	0.99965	0.99987	0.02137	0.69546	0.32815	1
PAPL	0.06593	0.99965	0.91923	0.99965	0.77285	0.99965	0.59413	0.02
PAPPA2	0.99965	0.46065	0.60443	0.00028	0.63443	0.93936	0.99965	0
PAQR5	0.63954	0.02046	9.8e-06	1.5e-11	0.64759	0.00107	3.4e-13	0
PAQR9	0.52087	0.88861	0.19098	0.3719	0.99965	0.0326	0.12456	1
PARM1	0.01007	0.99965	0.99965	0.99965	0.50646	0.99965	0.85442	0.79
PARP15	0.99965	0.99965	0.00737	0.92949	0.22751	0.99965	0.13808	0.22
PART1	0.03849	0.51463	0.44258	0.62665	0.99965	0.84703	0.99965	1
PAX8	0.0289	0.44811	0.01229	0.03542	0.99965	0.00021	4e-05	0.08
PAX8-AS1	0.99965	0.01026	0.13299	0.11833	0.73073	7.8e-09	6.5e-13	0
PAX9	0.43554	0.99965	0.71109	0.97386	0.99965	0.01845	0.66788	1
PCDH12	0.2575	0.81771	0.37448	0.94095	0.00507	0.99965	0.90312	0.95
PCDH18	0.99965	0.10226	0.58965	0.75026	0.36853	1.8e-13	0.99965	1
PCSK6	0.03509	0.70825	0.61675	0.65301	0.99965	0.72191	0.99965	1
PENK	0.99965	0.85784	0.99965	0.99965	0.55961	0.00212	2e-07	0
PGBD5	0.7561	0.01973	0.99965	0.82429	0.93652	0.55333	0.99965	0.86
PHF24	3.3e-05	0.7861	0.88555	0.99965	0.48635	0.21574	0.95633	0.84
PIGBOS1	0.00035	0.05495	0.76752	0.48695	3.1e-08	0.1827	0.99965	0.38
PKD1L1	0.99965	0.99965	0.14438	0.18842	0.03614	0.99965	0.98337	0.68
PKD1L3	0.20787	0.56226	0.12574	0.99965	0.73168	0.04169	0.66028	1
PKD2L2	0.99965	0.28362	0.04019	0.92484	0.99965	0.2606	0.82493	0.76
PLA2G4C	0.34023	0.13383	0.99965	0.90201	0.0025	0.26494	2.8e-06	0
PLAC8L1	0.01277	0.99965	0.66729	0.88654	0.04987	0.66063	0.79931	0.68
PLCB2	0.19509	0.87706	0.43758	0.02711	0.44443	0.03173	0.29494	0.56
PLCH2	0.19758	0.20037	0.00022	0.99965	0.99965	0.81516	0.84286	0.77
PLD4	0.1486	0.90996	0.49293	0.78511	0.99965	0.02353	0.99965	1
PLEKHA8P1	0.89458	0.99401	0.99965	0.99965	0.12046	4.9e-05	0.64942	0.79
PLLP	0.99234	0.26292	0.04873	0.03367	0.99965	0.99112	0.99965	1
PMS2P9	0.00517	0.51412	0.58288	0.49859	0.63731	0.99965	0.11877	0.97
PNLDC1	1.2e-06	0.56807	0.43461	0.99965	0.00021	0.83685	0.92412	1
PNRC1	0.99965	0.02079	0.28179	0.09694	0.06282	1.8e-13	0.92959	0.03
POMC	0.95719	0.63402	0.61724	0.99965	0.02202	0.99965	0.68752	1
POPDC2	0.99965	0.99822	0.03578	0.99965	0.03291	0.89872	0.62701	0.27
POTEE	0.83467	0.04817	0.23142	0.99965	0.81102	0.95858	0.62697	1
POU2F3	0.00202	0.95677	0.99965	0.98615	0.99965	0.97567	0.50981	1
PP14571	0.88469	0.99156	0.37378	0.86912	0.00134	0.91701	0.77436	1
PPAPDC2	0.99965	0.00763	0.83439	0.88184	0.87535	3.8e-11	0.84676	0.59
PPFIA2	0.61861	0.99965	0.03695	0.99965	0.99965	0.38957	0.7845	0.74
PPL	0.01825	0.99965	0.56537	0.95164	0.00441	0.96211	0.91675	0.97
PPP1R10	1.8e-13	0.00267	0.50937	0.58461	1.8e-13	0.00498	0.07621	0.24
PRDM10	0.00261	4.5e-07	0.24325	0.3651	0.05485	1.8e-13	0.39044	0.15
PRKCH	0.99965	0.80726	0.75554	0.58715	0.75052	0.03202	0.8916	1
PRKXP1	1.8e-13	0.00208	0.00087	0.31633	6e-08	1.5e-07	0.03878	0.55
PROX1	0.7232	0.09137	0.94464	0.00705	0.32873	0.99965	0.54526	0.79
PROZ	0.00016	0.76396	0.33279	0.87675	0.00014	0.04515	0.99965	0.61
PRR19	0.28548	0.99937	0.61477	0.76615	0.76704	0.68185	0.00138	0.82
PRRG4	0.89261	0.50948	0.15379	0.05702	0.90621	1e-05	0.00038	0
PRSS35	0.90017	0.99965	0.16283	0.05202	0.38769	1.8e-13	1.8e-13	0
PRSS36	0.04648	0.99965	0.39855	0.13721	0.99965	0.84302	0.03564	0.55
PRTG	0.0402	0.62219	0.20428	0.60693	0.99486	0.94283	0.05546	0.02
PSAT1	0.99965	0.86681	0.00104	6.3e-07	0.99965	0.99965	0.0032	0
PSD4	0.5852	0.39552	0.06728	0.02413	0.99965	0.01442	1.7e-06	0
PSG7	0.00329	0.61634	0.1398	0.99965	0.75757	0.65786	0.47335	0.97
PTGS2	0.06094	0.53716	0.99965	0.40916	0.51677	8.9e-05	0.99965	0.9
PTPN22	0.81063	0.99965	0.33068	0.03678	0.72235	0.02251	0.39516	0
PTPRE	0.99965	0.99965	0.99965	0.4293	0.7185	0.40255	0.00244	0.03
QRFP	0.00677	0.70513	0.07541	0.32066	0.13151	0.40537	0.99965	1
RAB9B	0.99965	0.32995	0.07549	0.04939	0.38544	0.47333	3.7e-05	0.8
RAG1	0.99965	0.84188	0.23382	2.4e-05	0.67332	0.2917	0.14292	0.58
RANBP3L	0.99965	0.99965	0.72963	0.99965	0.46472	0.13511	0.03225	0.02
RAPGEF4	0.99965	0.63159	0.68426	0.95562	0.99965	0.01544	0.26699	0.87
RAPSN	0.7928	0.99965	0.58418	0.94597	0.93269	0.01839	0.99965	0.98
RARB	0.84135	0.99965	0.99965	0.99965	0.46655	4e-05	0.0478	0.22
RASEF	0.87093	0.97901	0.62032	0.79241	0.01188	0.99965	0.35697	0.98
RASGEF1A	0.32512	0.00297	0.99965	0.00811	0.90707	0.82653	0.6682	0.63
RASGRF2	0.99965	0.02662	0.56038	0.20518	0.01056	0.61506	0.99965	1
RASSF9	0.00064	0.45055	0.39168	0.99965	0.00242	0.87361	0.18593	0.66
RBBP6	0.05782	2e-07	0.76015	0.90237	0.01278	1.8e-13	0.99965	0.12
RBM44	0.68659	0.028	0.89771	0.33107	0.99965	0.10239	0.5599	1
RCAN1	0.99965	0.08817	0.00903	0.00153	0.99965	4.2e-09	1.8e-13	0
RCOR2	0.76669	0.96449	0.99965	0.85929	0.99965	0.02315	0.77734	1
RET	0.6509	0.43599	0.01119	0.99965	0.67534	0.99965	0.99965	0.93
RFPL4B	0.64116	0.00631	0.02119	0.49787	0.99232	0.0001	3.2e-06	0
RFTN2	0.99965	0.14335	0.00548	0.48344	0.03861	1.8e-13	6.7e-06	0
RGAG1	0.98354	0.99965	0.99965	0.07603	0.8505	1.2e-05	0.00835	0.06
RGS11	0.67615	0.18345	0.99965	0.07175	0.99965	0.39006	0.99965	0.04
RGS16	0.53604	0.68625	0.99965	0.99965	0.99965	0.02098	0.20893	0.54
RGS9	0.09147	0.01056	0.99527	0.99965	0.42724	0.99965	0.97215	1
RHOJ	0.68079	0.08337	0.2919	0.56591	0.99965	0.02823	0.00019	0
RICTOR	0.8568	0.20776	0.75493	0.92171	0.83108	3.4e-13	0.60401	0.9
RIMS1	0.81841	0.00016	0.99965	0.99965	0.40534	6e-12	0.99965	0.05
RND2	0.99965	0.99965	0.92037	0.00463	0.66257	0.99965	0.15525	0.68
RNF139-AS1	0.10984	0.16274	0.33092	0.88555	0.00049	0.62945	0.8332	0.63
RNF212B	0.79767	0.479	0.92308	0.92328	0.37106	0.03032	0.72627	0.81
RPA4	0.00675	0.16218	0.99965	0.67621	0.99965	0.92689	0.91733	0.35
RPL21P44	0.63378	0.56342	0.55811	0.99965	0.45993	0.01458	0.88555	0.66
RPS10P7	0.30575	0.93461	0.65982	0.00337	0.99965	0.99965	0.89534	1
RPSAP52	0.72967	0.41072	0.69209	0.70614	0.54123	3.2e-07	0.93274	1
RRAD	0.02867	0.96345	0.55721	0.8946	0.58747	0.99965	0.19273	1
RRH	0.01192	0.91119	0.64344	0.99818	0.25846	0.36397	0.57135	0.3
RSRP1	1.8e-13	0.99965	0.99965	0.95293	7.9e-11	0.9945	0.99965	0.72
S100A14	0.00029	0.94245	0.67215	0.74693	0.29478	0.99965	0.99965	0.77
S1PR3	0.99965	0.51701	0.03257	0.38031	0.83605	0.00043	7.7e-10	0.13
SALRNA2	0.66289	0.01743	0.37723	0.6515	0.62549	0.01648	0.99965	1
SAMD11	0.99965	0.26232	0.05114	0.0004	0.99965	7.4e-07	0.60914	0
SCARF1	0.03245	0.0985	0.44926	0.93565	0.0587	0.99965	0.99965	1
SCN5A	0.99965	0.45341	0.02815	0.84644	0.99358	0.89145	0.43852	0.65
SEC24A	0.07779	0.00024	0.78322	0.41204	0.00056	1.8e-13	0.75558	0.63
SEMA4A	0.76456	0.77248	0.60576	0.89434	0.00115	0.93097	0.99965	0.69
SEMA4D	8.9e-06	0.76615	0.87391	0.83644	0.00026	0.12458	0.6339	0.19
SEMA4G	0.00598	0.01339	0.78066	0.77658	0.00041	0.68455	0.99965	1
SEMA6D	0.12858	0.50192	0.35395	0.67018	5.8e-07	0.01298	0.02265	0.09
2018-09-03	0.24261	0.65508	0.01324	0.99965	0.99965	0.99965	0.20447	1
SERPINE3	0.0016	0.99965	0.89225	0.37712	0.00392	0.29907	0.84843	0.47
SERTAD4	0.23407	0.33571	0.59325	0.93873	0.35598	3.1e-05	0.01606	0.43
SGK1	0.81932	0.74238	0.64471	0.79528	0.99965	3.1e-06	0.03338	0.49
SGK3	0.99965	0.88438	0.02884	0.99965	0.88987	0.99965	0.99965	1
SH3BP5-AS1	0.00135	0.01749	0.84755	0.63893	0.0001	0.00364	0.80724	0.4
SH3GL1P1	0.27711	0.02859	0.80747	0.69892	0.00553	0.36912	0.3053	0.61
SHC3	0.89079	0.58105	0.47649	0.99965	0.99965	0.0004	0.00022	0.41
SIM1	0.99965	0.70403	0.51746	0.99965	0.41262	0.00015	0.54032	0.96
SIPA1L2	0.92492	0.72087	0.19238	0.01968	0.68632	0.82077	0.35118	0
SLC22A1	0.02083	0.99965	0.99965	0.99965	0.66823	0.21487	0.90671	0.85
SLC22A3	0.02433	0.99965	0.95203	0.97843	0.27564	0.99965	0.92649	0.65
SLC23A3	2.5e-08	0.62501	0.99965	0.97888	0.00593	0.31344	0.99965	0.11
SLC24A3	0.79881	0.99965	0.01173	0.99965	0.78233	0.92495	0.99965	0.17
SLC25A18	0.02083	0.45922	0.99965	0.70502	0.00105	0.99965	0.89079	0.24
SLC25A27	0.0473	0.99965	0.89743	0.99965	0.91949	0.04669	0.96684	0.79
SLC38A2	0.8151	0.1446	0.97498	0.99965	0.26982	1.8e-13	0.06029	1
SLC38A4	0.94739	0.97866	0.99965	0.45808	0.98646	0.30389	0.00953	0.05
SLC40A1	0.5225	0.2535	0.20083	0.81394	0.95632	0.99965	0.01452	0.48
SLC46A2	0.81034	0.99965	0.57236	0.93262	0.00592	0.39932	0.90192	1
SLC5A3	0.99965	0.00696	0.05543	0.0469	0.99965	1.8e-13	1.8e-13	0
SLC6A15	0.99965	0.99965	0.54444	0.02428	0.62887	0.1068	2.9e-05	0
SLC6A16	0.9811	0.02408	0.99965	0.99965	0.99965	0.0056	0.99965	0.67
SLC6A4	0.00165	0.49444	0.88486	0.99965	0.33932	0.05747	0.51973	0.25
SLC7A11-AS1	0.05977	0.99965	0.44994	0.7753	0.76693	0.7138	0.70641	0.01
SLC8A2	0.09769	0.85442	0.99965	0.99965	0.01096	0.87652	0.99965	0.05
SLC9C1	0.99965	0.26237	0.89944	0.54394	0.01851	0.04109	0.99965	0.4
SLCO4A1	0.07763	0.00167	0.03837	4.6e-06	0.76533	4.3e-07	9.5e-13	0
SLIT1	0.99965	0.02043	0.72853	0.4496	0.14022	0.15375	0.40937	0.52
SLX4IP	0.18898	0.3007	0.81885	0.91784	0.75216	3.3e-06	0.96551	0.54
SMG1P7	0.22605	0.89506	0.07381	0.99965	8.6e-05	0.01388	0.83137	0.59
SMIM10L2B	0.55556	0.44675	0.80299	0.80497	0.27886	0.03463	0.50516	1
SNORA1	0.04101	0.61035	0.99965	0.31979	2.3e-06	0.99965	0.76814	0.29
SNORA14B	1.1e-07	0.07628	0.87726	0.99965	0.00584	0.71328	0.802	0.31
SNORA26	0.00364	0.91392	0.04648	0.97242	0.99965	0.10162	0.98157	1
SNORA27	8.4e-06	0.99965	0.49596	0.35568	0.99965	0.82646	0.99965	0.76
SNORA28	0.00493	0.99965	0.18544	0.60238	0.395	0.80455	0.80887	1
SNORA45A	3e-08	0.77067	0.0004	0.99965	0.00069	0.41746	0.87607	0.91
SNORA55	0.01206	0.8938	0.03337	0.38148	0.49593	0.57696	0.70423	0.42
SNORA58	0.11033	0.99965	0.96414	0.12901	0.0104	0.41299	0.48625	1
SNORA62	6.9e-09	0.99965	0.01785	0.99965	0.84979	0.85948	0.59167	1
SNORA65	0.91291	0.89537	0.92309	0.99965	0.04603	0.85117	0.71233	0.64
SNORA68	0.02653	0.99965	0.10185	0.99965	0.31736	0.99965	0.99965	0.64
SNORD10	0.56415	0.99965	0.14122	0.99965	0.04717	0.55077	0.92617	0.97
SNORD101	0.99965	0.99965	0.99965	0.67537	6.7e-08	0.73561	0.66157	1
SNORD113-4	0.11372	0.92765	0.18107	0.76996	0.01779	0.66152	0.44629	0.94
SNORD2	0.8462	0.28075	0.65604	0.05828	0.024	0.67332	0.66594	0.7
SNORD21	2e-06	0.37954	0.98413	0.8481	0.63189	0.83192	0.70149	0.73
SNORD36A	0.98525	0.7604	0.81848	0.00076	0.43955	0.96131	0.8366	0.46
SNORD44	0.52299	0.28253	0.01574	0.99965	0.84206	0.07982	0.36001	1
SNORD45A	4.4e-05	0.77807	0.99305	0.98571	3.8e-06	0.62071	0.95914	0.45
SNORD45B	6.1e-10	0.36166	0.69796	0.51202	3.7e-08	0.76581	0.58188	0.57
SNORD83B	0.03924	0.99965	0.99965	0.99965	0.99965	0.99965	0.84135	0.39
SOBP	0.99965	0.63443	0.14952	0.30683	0.64925	0.00039	0.75884	0.13
SORBS2	0.26852	0.99965	0.50282	0.09557	0.34595	0.99965	0.20174	0
SOX7	0.76601	0.99965	0.963	0.09606	0.99965	0.01841	0.98637	0.81
SPACA6P-AS	0.03611	0.29517	0.47572	0.05323	0.88149	0.63105	0.99965	1
SPAG5-AS1	0.04939	0.6999	0.25418	0.00611	0.99965	0.74841	0.35478	1
SPATA25	0.76756	0.75044	0.91655	0.61927	0.03585	0.99965	0.97092	1
SPATA6L	0.99965	0.56134	0.8578	0.00296	0.38427	0.86717	0.99965	1
SPDYA	4.5e-07	0.86714	0.57559	0.99965	0.01477	0.24638	0.99965	1
SPEF1	0.00195	0.46175	0.99965	0.14002	0.80406	0.64304	0.92591	0.76
SPNS2	0.1526	0.99965	0.99965	0.9625	0.00254	0.34087	0.99965	0.81
SPOCK2	0.00047	0.97357	0.82391	0.99965	0.00474	0.99965	0.99965	1
SPP1	0.53731	0.89118	0.72056	0.7273	0.99965	0.00071	3.8e-06	0
SPRY2	0.04343	0.33396	0.36313	0.4371	0.071	0.0006	0.42916	0.13
SRGAP3	0.00048	0.99965	0.99965	0.99965	0.93004	0.99965	0.99965	1
SRRM5	0.99965	0.99965	0.99965	0.86487	0.00043	0.3158	0.99965	0.68
SSUH2	0.71535	0.88715	0.99965	0.9112	0.0073	0.97619	0.99965	1
ST14	0.42122	0.29189	0.23917	0.8892	0.04716	0.05817	0.32167	0.95
ST8SIA2	0.99965	0.33788	0.27911	0.17532	0.85848	7.6e-08	0.12251	0.01
ST8SIA6	0.55673	0.47885	0.37574	0.99965	0.37699	0.0326	0.04176	0.36
STAB2	0.00072	0.99965	0.94841	0.18134	0.24846	0.47873	0.80885	0.7
STAC2	0.03825	0.99965	0.99965	0.99965	0.96862	0.92394	0.19473	0.62
STAM-AS1	6.6e-05	0.23757	0.61022	0.60949	0.00298	0.99965	0.96042	0.89
STK32A	0.99965	0.99965	0.13744	0.85927	0.68502	0.02201	0.6519	0.66
STKLD1	0.01257	0.49356	0.31903	0.8079	0.00192	0.14098	0.95501	0.52
STYK1	0.94941	0.91708	0.83504	0.97513	0.99965	1.8e-06	0.99965	0.3
SYT14	0.59078	0.00482	0.38173	0.34932	0.92045	1.6e-07	7e-07	0
SYT2	0.00891	0.6218	0.7074	0.99965	0.89915	0.45944	0.99965	0.85
TACSTD2	0.63653	0.88023	0.14888	0.04397	0.96678	0.83124	1.4e-06	0
TAS2R5	0.99965	0.99965	0.20298	0.95781	0.01215	0.99965	0.99965	0.85
TBX19	0.9308	0.68286	0.02298	0.15002	0.72326	0.00853	0.99965	1
TBX6	0.99965	0.86142	0.72984	0.38041	0.62155	0.99965	0.26649	0.04
TET1	0.17388	0.99965	0.99965	0.99965	2.8e-11	0.99965	0.28011	1
TEX21P	0.03274	0.31528	0.99965	0.99965	0.79025	0.39818	0.88595	0.7
TEX36	0.72651	0.35721	0.01445	0.16657	0.99965	0.57794	0.886	0.89
TFPI2	0.80864	0.7654	0.25682	0.00311	0.88089	0.13755	0.00017	0
TG	0.57671	0.66721	0.22553	0.99965	0.00161	0.1717	0.99965	1
THNSL1	0.04336	0.48494	0.8318	0.23487	0.99965	3.9e-10	0.37136	1
THPO	0.35614	0.99965	0.99965	0.97388	0.00815	0.39747	0.92065	1
THRB	0.99965	0.4762	0.99965	0.253	0.27887	7.8e-10	0.08625	1
TINCR	0.02354	0.06715	0.41968	0.85437	0.02313	0.32295	0.47442	1
TLL2	0.99965	0.61602	0.5414	0.88418	3.6e-07	0.99965	0.99965	0.21
TMC5	0.00636	0.99965	0.12427	0.99965	0.00225	0.92742	0.56246	1
TMEFF1	0.99965	0.04528	0.73761	0.95049	0.99965	0.99965	0.68842	1
TMEM100	0.99965	0.00446	0.8623	0.21689	0.62802	0.05245	0.91352	1
TMEM102	0.02194	0.11758	0.84637	0.99965	0.02872	0.99965	6.4e-07	0
TMEM158	0.99965	0.14728	2.2e-07	6e-12	0.82255	0.02426	2.9e-12	0
TMEM171	0.99965	0.18665	0.00015	0.00063	0.86795	0.00217	1.6e-07	0
TMEM177	0.14867	0.23295	0.75942	0.99965	0.00135	9.8e-05	0.9458	1
TMEM217	0.73219	0.17762	0.99965	0.57916	0.01467	2e-05	0.00757	0.08
TMEM232	0.00036	0.96283	0.94428	0.4698	0.61043	0.99965	0.99965	1
TMEM265	0.74359	0.00194	0.79282	0.52007	0.04669	4.2e-07	0.99965	0
TMEM56-RWDD3	0.00088	0.99965	0.99965	0.86376	0.97947	0.25781	0.99965	0.73
TMEM9B-AS1	0.00226	0.67812	0.99965	0.83382	0.62811	0.97946	0.96696	1
TNC	0.99965	0.90819	0.16734	0.05541	0.99965	1.8e-05	1.8e-13	0
TNFRSF13C	0.02364	0.99965	0.99965	0.47488	0.82489	0.58611	0.80983	0.39
TOX	0.99965	0.20082	0.19245	0.24433	0.99965	0.97718	0.18024	0
TP53TG5	0.00287	0.99965	0.94436	0.99965	0.04532	0.67374	0.99965	0.93
TPI1P2	0.47264	0.08011	0.00792	0.99965	0.99965	0.0138	0.78334	1
TRAM1L1	0.99965	0.00463	0.00668	0.99965	0.60031	0.00019	0.1789	0.72
TREH	7.4e-05	0.40392	0.99965	0.99965	0.03049	0.3307	0.70329	1
TRIM17	0.05438	0.87998	0.28204	0.23162	0.01232	0.99965	0.99965	1
TRIM47	0.99965	0.91234	0.4016	0.34915	0.14836	0.55886	0.00079	0.06
TRIML2	0.99965	0.15219	0.99965	0.02559	0.64239	0.19615	0.01206	0.83
TRPS1	0.75769	0.99965	0.99965	0.79297	0.9287	1.8e-13	0.00831	0.33
TRPV1	0.00161	0.9897	0.94082	0.78876	8.9e-11	0.22533	0.69216	0.87
TSACC	0.00978	0.71056	0.9353	0.41452	0.01488	0.6894	0.54276	0.9
TSKS	0.14867	0.87628	0.01615	0.99965	0.4021	0.99965	0.9307	0.84
TSPAN1	0.84059	0.4425	0.34658	0.99965	0.46465	0.93767	0.09367	0
TSSK3	0.2248	0.3713	0.99233	0.99965	0.1842	1.3e-06	0.29909	0.81
TTC9B	0.02797	0.99081	0.07216	0.05532	0.86729	0.18461	0.22778	0.26
TTLL13P	0.0147	0.22091	0.58261	0.14516	0.00092	0.78847	0.9575	1
TTYH1	0.01754	0.99965	0.99965	0.94481	0.03142	0.51072	0.93123	0.91
TXLNB	0.99841	0.01507	0.0163	0.87898	0.99965	0.99965	0.99965	1
TXNIP	0.00919	0.34812	0.30503	0.31527	1.9e-07	0.02922	0.01562	0.02
UCKL1-AS1	0.22748	0.99965	0.99965	0.46258	0.00268	0.99965	0.89177	1
UNC13D	0.97203	0.82897	0.74311	0.90088	0.04872	0.03847	0.99053	0.34
USP2	0.99965	0.71971	0.0787	0.92589	0.70609	0.00887	0.9777	1
USP51	0.32336	0.12478	0.36698	0.991	0.99112	0.00542	0.99965	0.05
VAMP8	0.99965	0.03696	0.84856	0.81673	0.27937	0.99965	0.60939	0.57
VASH2	0.77045	0.4349	0.01346	0.8497	0.63839	0.99965	0.81811	0.81
VAV3	0.74093	0.55335	0.93886	0.6703	0.99965	0.03283	0.41843	0.45
VWA7	0.99965	0.956	0.99965	0.73362	0.03071	0.50647	0.86896	1
VWCE	0.00187	0.8074	0.61159	0.99965	0.02235	0.63725	0.99965	0.65
WFDC21P	0.99965	0.99965	0.15231	0.38339	0.99965	0.00092	1.7e-06	0.03
WFDC3	0.03061	0.99965	0.6942	0.60973	0.99965	0.99965	0.99965	1
WISP1	0.48913	0.99965	0.99965	0.99965	0.99965	0.25205	2.3e-05	0
WNT2	0.54683	0.98538	0.33845	0.24433	0.99965	0.99965	0.45141	0
WNT2B	0.04388	0.88461	0.9127	0.84303	0.00467	0.00574	0.99965	1
XDH	0.99965	0.07729	0.00431	5e-05	0.99965	0.0307	2e-07	0
XIRP1	0.76814	0.91186	0.99965	0.21687	0.30879	0.00697	0.38528	0.6
ZDHHC11	0.0033	0.94189	0.68678	0.4684	0.00011	0.31665	0.89917	1
ZEB1-AS1	0.18188	0.25134	0.99965	0.73421	0.05744	1.5e-06	0.99965	0.49
ZFP2	0.7408	0.91881	0.99965	0.64689	0.01099	0.30149	0.70423	1
ZFP3	0.27851	0.89155	0.70138	0.69964	0.99965	1.3e-07	0.99965	0.63
ZGLP1	0.95273	0.19758	0.15083	0.99965	7.2e-06	0.80013	0.92542	0.32
ZKSCAN7	0.99965	0.00541	0.99965	0.99965	0.13153	6.5e-07	0.91731	1
ZNF114	0.92605	0.97417	0.30116	0.99965	0.67599	0.00631	0.39856	1
ZNF135	0.80232	0.02353	0.59741	0.60753	0.99965	0.00011	0.7491	1
ZNF204P	0.99965	0.57974	0.03912	0.99965	0.99965	0.88469	0.69126	0.47
ZNF208	0.99965	0.01674	0.97465	0.68518	0.99965	0.77417	0.59479	1
ZNF239	0.42893	0.96038	0.99965	0.83776	0.99965	3.8e-08	0.99226	0.05
ZNF280B	0.99965	0.99965	0.60627	0.99965	0.38405	0.00409	0.22966	0.73
ZNF287	0.99965	0.5972	0.83991	0.29721	0.76991	2e-08	0.63994	0.98
ZNF295-AS1	0.21386	0.99965	0.00536	0.00738	0.99965	3.7e-05	1.9e-06	0
ZNF365	0.99965	0.00343	0.99965	0.30496	0.77384	0.00472	0.42915	0.25
ZNF441	0.00046	0.12478	0.30577	0.44513	1.8e-13	0.00041	0.42289	0.16
ZNF462	0.87685	0.04375	0.99965	0.85975	0.99965	1e-06	0.51061	0.67
ZNF493	0.0005	0.99965	0.38247	0.99965	1.3e-09	0.53828	0.99965	0.59
ZNF501	0.00235	0.00066	0.6515	0.99965	0.00087	6.2e-06	0.99965	0.51
ZNF525	0.99965	0.07069	0.99965	0.90222	0.15162	1.8e-13	0.99965	0.91
ZNF540	0.35981	0.4506	0.25418	0.01882	0.00068	0.71448	0.08012	0.71
ZNF547	2.4e-08	0.2018	0.99965	0.91108	1.3e-07	0.99965	0.99965	0.38
ZNF560	0.17444	0.04664	0.33749	0.95008	0.99965	0.00038	0.73568	0.93
ZNF608	0.99965	0.002	0.99965	0.88206	0.98964	0.23518	0.09373	0.17
ZNF625	0.05916	0.20568	0.81846	0.9711	1.2e-05	0.31387	0.37788	1
ZNF662	0.01206	0.99965	0.99965	0.57247	0.04087	0.0001	0.59593	0.85
ZNF665	0.8853	0.58008	0.67436	0.99965	0.2068	0.00732	0.9317	0.35
ZNF681	0.08263	0.84635	0.68659	0.93414	0.34298	0.00124	0.94402	0.83
ZNF774	3.8e-06	0.8025	0.80992	0.96728	0.84377	0.69577	0.53857	0.93
ZNF781	0.99965	0.99965	0.00203	0.99965	0.82267	0.00229	0.14911	1
ZNF804A	0.68751	0.99965	0.99965	0.59748	0.52423	0.00976	0.99965	1
ZNF818P	0.45934	0.3522	0.54449	0.99965	0.39552	2.8e-07	0.70472	1
ZNF84	0.84875	0.15846	0.02836	0.99965	0.99965	0.99965	0.99965	1
ZNF876P	0.00445	0.62541	0.99965	0.56452	0.56618	0.00161	0.5017	1
ZNRD1-AS1	2.1e-05	0.06962	0.45233	0.6889	0.55976	0.99965	0.62253	0.95
ZSCAN31	0.00065	0.99965	0.99965	0.19785	0.99965	0.58242	0.99965	1

## Sheet: FC
gene	RL320.0.vs.CTRL320.0	RL320.4.vs.CTRL320.4	RL320.12.vs.CTRL320.12	RL320.24.vs.CTRL320.24	RL640.0.vs.CTRL640.0	RL640.4.vs.CTRL640.4	RL640.12.vs.CTRL640.12	RL640.24.vs.CTRL640.24
ABCA10	0.55	1.87	0.91	0.82	0.35	1.09	1.72	0.24
ABCA9	0.96	0.98	0.63	0.81	0.45	2.05	1.69	0.92
ABCC2	0.81	0.96	0.67	0.98	0.59	3.56	1.79	1.28
ABI3	1.77	0.71	1.03	1.42	1.54	0.69	1.81	3.49
ACER2	1.16	0.76	0.91	1.1	1.16	0.47	0.8	0.9
ACKR4	1.15	1.45	1.35	1.7	1.16	1.76	2.46	2.45
ACPT	0.63	1.43	1.6	0.9	0.74	5.35	1.4	0.68
ACRC	0.51	1.2	1.12	1.05	0.39	3.33	1.6	1.3
ACRV1	0.51	1.78	0.94	1.07	0.46	1.49	1.63	0.75
ACSBG1	1.36	2.06	1.18	1.03	0.88	1.01	1.58	1.19
ACTA2-AS1	1.2	1.08	0.71	0.47	0.95	1.02	0.86	0.7
ADAM11	0.87	0.98	1.23	0.91	0.49	1.48	1.34	1.01
ADAM8	0.41	1.34	1.01	0.77	0.53	4.87	1.06	1.79
ADAMTSL4-AS1	0.9	0.88	1.11	0.92	0.49	0.78	0.67	1.1
ADAT3	0.85	1.34	1.51	1.07	0.76	2.31	1.89	1.39
ADCY10	0.7	1.86	0.97	0.77	0.41	3.27	1.56	0.88
ADCY10P1	0.82	1.15	0.96	1.21	0.58	3	0.91	0.72
ADGRB1	0.89	1.56	1.2	0.38	0.94	0.91	1.28	0.63
ADH6	1.02	0.86	1.2	1.11	0.79	3.73	1.69	1.16
ADM2	1.04	0.82	0.71	0.58	1.18	1.38	0.4	0.44
ADORA2A-AS1	0.27	2.41	1.71	0.69	0.32	7.09	1.56	1.54
ADSSL1	0.47	1.3	1.23	0.86	0.41	2.77	1.58	0.67
AGFG2	0.85	1.14	1.18	1.39	0.91	2.18	2.57	1.92
AKAP6	1.1	1.25	0.78	0.79	1.01	2.67	0.92	0.74
AKR1B1	1.02	0.99	1.08	1.14	1	2.32	3.96	3.88
AKR1C1	1.03	1.1	1.25	1.51	1.04	2.12	2.94	2.43
AKR1C2	0.95	1.04	1.06	1.26	1.04	2.03	2.13	1.83
AKR1C3	0.92	1.14	1.19	1.36	1.2	2.26	2.91	1.7
ALDH8A1	0.38	1.05	0.38	0.65	0.43	1.84	1.19	0.75
ALMS1-IT1	1.24	0.64	1	0.91	1.68	0.25	0.67	0.67
ALOX12	0.68	1.19	0.92	0.83	0.36	0.79	0.91	0.91
ALOX12-AS1	0.63	0.97	0.78	0.87	0.46	0.66	0.81	0.81
ALPK3	0.4	0.69	0.86	0.62	0.31	4.7	0.95	1.28
ALS2CR12	1.1	1.08	1.39	0.83	0.49	2.13	0.9	0.72
AMIGO3	0.69	1.22	0.9	1.1	0.66	2.21	0.96	0.88
ANGPTL4	1.18	0.87	1.3	1.35	1.51	0.69	2.09	2.08
ANKDD1B	0.39	1.28	1.86	0.99	0.2	1.77	1.16	0.48
ANKRD19P	0.48	1.35	1.12	0.85	0.66	1.92	1.46	1.06
ANKRD26P1	0.72	0.95	0.69	1.01	0.32	1.63	2.5	2.46
ANKRD30B	1.4	1.16	1.03	0.66	0.95	0.75	0.51	0.38
ANKRD33B	0.9	0.88	0.84	0.8	1.12	0.45	0.5	0.58
ANKRD37	0.89	0.82	0.3	0.95	0.69	0.62	1.43	1.01
ANKRD7	0.23	0.51	1.21	1.84	0.89	0.47	1.24	1.34
ANP32A-IT1	1	1.39	1.3	0.86	0.34	1.33	1.42	1.1
AOC2	0.58	0.83	1.28	1.03	0.43	1.49	1.15	1.43
AP1M2	1.18	0.96	0.35	0.53	0.57	0.8	0.55	1.4
APOM	0.84	0.77	1.15	0.78	0.54	1.48	1.15	0.4
ARC	1.05	0.82	0.85	1.31	0.91	2.45	0.89	1.13
ARHGAP26	0.97	0.99	1.18	0.99	0.93	2.25	1.68	1.16
ARHGEF3	1.22	0.76	1.23	0.99	0.96	0.43	1.06	1.33
ARNTL	0.93	1	1.12	1.18	0.95	3.42	1.3	1.37
ARRB1	0.99	1.12	1.11	1.32	1	1.99	2.17	1.37
ARRDC3	1.94	0.8	0.83	0.79	2.19	0.58	0.63	0.72
ASGR1	0.69	0.98	0.8	0.73	0.38	1.09	1.06	0.84
ASNS	1.05	0.96	0.78	0.67	1.06	1	0.68	0.48
ATP8B5P	0.49	2.15	0.29	0.91	0.58	1.11	0.74	2.18
AVIL	0.47	1.03	1.03	0.79	0.55	1.68	0.94	0.72
AXDND1	3.21	0.84	0.53	1.03	0.66	3.45	1.36	1.67
BATF3	1.2	0.78	1.18	0.97	1.2	0.85	1.67	3.01
BCAR3	1.04	1.26	1.23	1.28	1.08	2.12	1.79	1.73
BCL2L11	0.85	0.8	1.04	0.92	0.48	1	0.77	1.07
BCL2L15	0.45	1.3	0.88	0.8	0.66	0.72	0.6	1.5
BCO2	1.3	1.48	0.6	0.81	0.24	1.49	0.57	0.89
BEND3P3	0.89	1.52	1.15	0.94	0.67	2.28	0.99	0.79
BEX1	0.93	1.1	0.81	0.7	0.9	0.88	0.7	0.48
BFSP1	1.05	1.46	1.27	1.13	1.01	3.46	2.84	2.22
BNIPL	0.2	1.76	1.1	0.73	0.31	0.79	0.93	1.01
BREA2	0.56	1.62	1.79	1.48	0.39	1.39	1.36	1.04
BRICD5	0.87	1.83	1.17	1.49	1.04	2.46	1.71	0.64
BTBD11	1.06	0.95	1.06	1.13	1.15	1.12	1.39	2.06
BTBD8	1.26	0.83	1.46	1.02	1.04	0.32	0.55	1.01
C10orf10	1.55	1.01	0.72	0.81	2.9	1	0.66	0.97
C10orf35	0.73	1.25	1.79	2.56	0.73	0.98	1.2	1.47
C11orf96	1.16	1.51	1.24	1.24	0.83	3.93	2.15	1.55
C12orf79	3.3	1.45	0.37	2.27	1.99	8.52	0.6	0.61
C15orf27	0.47	0.64	0.72	1.18	0.54	1.04	0.89	1.02
C15orf48	1.26	0.53	0.78	2.26	0.73	0.67	1.53	1.94
C15orf54	0.83	0.88	0.85	0.79	1.21	0.91	0.96	0.43
C17orf58	0.98	0.86	0.94	0.78	1.32	0.45	0.73	0.7
C17orf78	0.24	1.59	1.59	1.06	0.48	0.82	0.67	0.97
C1GALT1C1L	0.86	0.87	0.64	1.55	1.75	0.23	0.79	0.77
C1orf101	0.86	1.78	1.65	0.96	0.46	5.37	1.14	0.7
C1orf162	0.48	1.05	1.83	0.69	0.43	2.06	0.56	1.85
C1QL1	0.48	0.83	1.23	0.97	0.83	0.94	1.73	1.09
C2orf48	0.92	1.57	1.17	0.75	0.46	2.69	0.88	1.15
C2orf61	0.43	1.68	1.64	0.65	0.46	1.61	1.28	1.23
C2orf66	0.39	2.24	2.32	0.46	0.75	5.09	0.9	2.09
C2orf81	1.37	0.82	1.13	0.99	1.22	0.45	1.27	1.14
C3orf20	0.97	1.25	1.24	0.89	0.4	6.35	1.29	0.97
C5AR2	0.77	0.45	0.98	1.06	1.16	0.31	0.71	1.42
C6orf25	0.41	0.54	0.87	0.76	0.28	1.29	1.12	0.47
C8orf4	1.16	0.59	0.93	0.98	1.41	0.3	0.72	0.84
C9	0.14	0.32	0.73	1.05	0.3	1.05	1.09	1.22
C9orf152	0.64	0.74	1.19	0.57	0.86	3.87	1.55	1.68
C9orf24	0.42	1.03	0.36	0.96	0.47	2.96	1.79	1.32
C9orf41-AS1	0.95	1.38	2.49	1.08	1.05	0.68	0.89	0.83
CA11	4.07	0.84	1.37	1.24	2.34	0.85	2.5	1.16
CABYR	1.05	0.82	1.11	1.12	1.05	0.49	1.2	0.96
CAMK2A	0.93	0.83	0.87	0.79	0.83	2.11	1.75	1.02
CAPN10-AS1	0.56	0.91	0.93	0.91	0.47	0.83	0.89	0.94
CARD14	0.35	0.92	0.76	1.01	0.28	0.97	1.13	1
CATSPERG	2.53	0.94	3.27	0.84	0.64	0.93	0.78	2.39
CCDC168	0.65	1.05	1.04	1.03	0.47	1.6	1.28	0.74
CCDC17	1.04	1.55	2.04	1.47	0.67	4.05	1.68	1.05
CCDC36	1.04	0.82	0.87	1.08	1.21	0.43	1.09	0.78
CCDC39	0.79	1.27	1.04	0.92	0.48	1.28	1.19	0.9
CCL2	1.03	1.06	1.95	1.73	1.09	3.4	2.97	2.9
CCND2	0.73	0.71	0.94	0.56	2.66	0.64	0.84	0.58
CCNE2	1.09	0.89	0.94	1.26	1.08	0.91	0.48	1.35
CCR7	0.99	0.87	0.93	0.92	0.68	0.55	0.8	0.29
CD274	1.21	1.31	1.21	1.24	1.15	2.25	1.73	2.21
CD37	0.99	1.46	0.78	0.94	1.02	2.94	1	0.82
CDC42BPG	0.51	0.36	0.98	0.63	0.63	1.49	1.71	2.04
CDCA7	1.13	0.72	0.95	1.05	1.35	0.39	0.52	1.07
CDCP1	1.08	1.1	1.52	1.75	1.08	1.19	1.66	2.91
CDH20	0.9	2.2	0.99	1.27	0.58	1.66	1.03	1.23
CDH23	0.56	0.81	0.72	1.62	0.96	2.59	1.98	3.54
CDH8	1.09	1.01	1.15	0.77	0.83	0.84	0.87	0.46
CDHR5	0.65	1.81	0.6	1.6	0.28	1.48	0.5	1.06
CDRT1	0.73	1	1.21	1.17	0.28	1.15	1.09	1.23
CEACAM19	0.75	1.18	0.9	0.83	0.55	2.35	0.92	1.03
CEL	0.45	1.12	1.04	0.77	0.48	1.59	1.73	1.15
CEND1	0.6	0.83	0.92	0.78	0.47	1.02	0.7	1.06
CES4A	0.96	0.92	1.26	1.05	1.03	0.95	2.05	1.57
CETP	0.27	0.84	1.23	0.81	0.51	1.47	1.45	0.75
CFAP53	0.87	0.66	1.34	0.86	0.21	0.81	0.68	0.83
CFP	0.46	1.04	1.23	1.15	0.65	0.9	2.09	0.38
CH25H	0.96	0.87	0.72	0.7	1.18	0.47	0.51	0.73
CHAD	0.22	1.1	0.58	0.63	1.56	1.07	1.53	0.81
CHADL	0.48	0.59	0.21	1.14	0.9	0.76	1.58	0.71
CHD5	0.66	0.67	0.44	1.22	0.28	2.1	1.44	0.99
CHIC2	1.04	1.18	1.01	1.06	0.95	2.03	1.24	1.17
CHMP4C	0.42	1.04	0.52	1.91	2.17	0.77	0.57	3.51
CIART	1.43	1.04	1.19	1.09	2.1	0.87	1.18	0.88
CITED4	1.01	0.84	0.53	1.4	1.2	0.86	2.38	1.54
CLEC18B	0.49	0.55	0.33	1.69	0.26	1.62	0.88	0.52
CLEC1A	1.73	1.21	1.33	2.09	0.94	0.89	1.79	1.25
CLK1	0.73	0.98	0.99	0.96	0.48	1.11	0.98	0.89
CLK4	0.76	0.96	1.03	0.94	0.48	1.16	1.1	0.96
CMPK2	1.41	1.44	1.13	2.24	0.92	0.99	1.19	1.45
CNIH3	0.98	1.34	1.29	1.4	1.24	2.19	2.05	2.04
CNNM1	0.93	1.06	1.32	1.39	0.78	2.51	3.1	3.7
CNST	1.02	1.19	1.06	1.03	0.87	2.13	1.17	1.2
CNTD2	1.36	0.82	1.06	1.15	0.42	1.46	1.53	2.11
CNTRL	1.05	0.87	0.93	1.08	1.24	0.5	0.89	0.85
COL11A2	0.65	0.76	1.09	0.72	0.32	0.77	0.88	0.92
COL9A2	0.75	1.1	0.5	0.8	1.02	0.7	0.83	1.16
COLQ	1.36	1.86	0.88	0.79	0.48	1.06	0.74	0.83
CORT	0.61	1.54	0.98	0.64	0.26	1.2	1.33	0.82
CPT2	1.09	0.92	0.94	0.92	1.37	0.47	0.9	0.95
CPXM1	0.49	0.87	1.04	1.19	0.74	0.73	1.15	1.13
CREG2	0.39	1.1	0.8	0.81	0.84	1.05	1.06	2.85
CRHR2	0.75	1.12	2.27	2.56	0.28	2.15	2.2	1.38
CRTAM	0.19	0.26	0.39	0.57	0.62	4.19	1.69	0.25
CRYM	0.33	1.27	1.04	1.65	3	1.59	2.74	2.09
CSF1	1.1	1.13	1.19	1.16	1.23	1.62	2.22	1.62
CSPG5	0.45	1	0.71	1.02	0.74	2.69	0.91	1.07
CTRB1	0.36	0.48	2.09	1.83	0.31	2.45	1.73	0.44
CTRL	0.88	1.2	1.38	0.94	0.45	0.9	0.98	1.23
CXCL1	2.14	1.18	1.57	1.77	4.55	0.66	1.13	1.58
CXCL2	2.7	1.14	1.46	1.08	4.39	0.7	0.45	1.13
CXCL3	2.03	1.35	1.41	1.1	2.46	1.19	1.03	1.15
CXCL8	1.88	1.2	1.5	1.77	2.77	1.25	1.29	2.04
CXCR6	1.68	1.74	2.15	1	0.86	0.64	0.94	1.29
CYP2A6	0.39	1.64	0.58	1.03	0.42	5.99	1.66	1.37
CYP2B7P	1.29	1.71	1.55	1.85	0.32	1.2	1.49	1.54
DAPK1	1.08	1.47	1.08	0.96	0.92	2.17	1.41	0.94
DCAF13P3	1.68	0.67	2.2	0.63	0.82	0.79	1.45	1.18
DCAF4L1	0.4	1.01	1.36	0.38	0.54	2.66	0.75	0.46
DCHS2	0.93	1.6	0.99	1.11	1.08	1.06	2.69	1.44
DDIT4	1.43	0.76	0.57	0.55	0.4	0.66	0.37	0.43
DDIT4L	1.27	1.35	1.37	1.48	1.8	1.67	1.54	2.1
2018-12-01	0.4	0.53	1.98	1.33	0.33	2.7	11.14	1.82
DGCR9	0.14	0.52	0.79	1.07	0.26	1.89	1.35	0.28
DHRS2	1.04	0.61	0.83	0.41	0.8	0.75	0.78	0.53
DIRC3	1.01	2.21	1.04	1.48	0.92	0.79	2.62	1.21
DLEC1	2.44	0.86	1.06	0.4	0.82	1.79	0.79	0.87
DLEU2L	0.47	0.75	1.54	0.9	1.19	0.74	0.42	0.82
DLEU7	1.19	0.54	0.5	0.85	0.62	0.45	1.26	0.9
DLG2	1.14	1.11	0.91	0.92	0.42	0.84	1.14	1.24
DLGAP1	1.2	0.86	1.36	1.23	1.31	11.46	1.27	1.58
DMTN	0.98	2.06	1.24	1.07	0.63	1.34	0.85	0.89
DNAH6	0.82	2.76	1.39	0.74	0.61	1.77	0.4	0.9
DNAJC27-AS1	2.88	0.64	0.52	0.92	1.38	0.84	0.91	0.52
DNASE1L2	0.64	0.86	0.81	0.85	0.47	0.92	1	1.25
DNHD1	0.83	1.03	1.19	0.87	0.52	2.02	1.04	0.94
DOCK4	1.18	1.28	1.42	1.53	1.05	1.51	2.23	2.05
DOK3	0.59	0.96	1.05	1.08	0.38	1.65	1.42	1.21
DPY19L2P1	0.52	1.12	1.64	4.69	1.65	1.2	1.91	1.37
DQX1	0.25	0.96	0.96	0.87	0.36	0.74	1.05	1.51
DRD1	1.25	3.39	3.53	1.22	0.56	2.72	1.23	0.87
DRICH1	0.4	0.7	0.62	0.6	0.28	1.72	1.3	1.63
DUSP26	0.98	0.59	2.78	0.65	0.67	1.15	1.89	0.94
DUSP6	1.65	1.1	1.29	1.38	1.74	2.46	1.98	1.91
ECHDC3	1.2	0.78	1.14	0.91	1.01	0.46	0.73	0.96
EDNRB	1.25	1.53	1.34	1.25	1.45	2.61	5.61	3.88
EFCAB14-AS1	0.75	2.83	0.72	0.8	1.4	1.55	1.38	0.53
EFCAB5	0.65	0.95	0.98	0.86	0.56	2.5	1.15	1.25
EGR1	2.96	0.7	0.67	0.63	1.57	1.09	0.49	0.46
EHD3	1.03	1.04	1.29	1.29	1.01	1.47	2.45	2.06
ELF1	1.03	1.14	1.06	1.03	0.92	2.13	1.32	1.15
ENDOU	0.59	0.69	0.77	1.12	0.38	1.8	1.06	1.59
EPB41L4B	0.88	1.1	1.17	1.47	1.1	1.23	1.77	2.59
EPHA2	1.01	1.21	1.29	1.28	0.93	2	2.11	1.75
EPPK1	0.57	0.71	0.89	0.92	0.34	1.19	0.97	1.06
EREG	1.75	1.13	1.85	2.08	1.17	6.64	6.97	6.75
ERICH2	1.03	0.87	2.16	0.69	0.54	1.21	1.03	1.23
ERRFI1	1.11	1.23	1.08	1.21	1.03	3.04	1.64	1.45
ESM1	1.09	1.17	1.43	1.87	1.35	1.58	1.48	2.54
ESPNL	0.75	0.8	1.05	0.99	0.54	0.33	0.97	1.1
F13B	0.1	0.3	4.53	2.36	0.19	1.65	0.63	1.5
F2RL1	0.92	1.03	1.48	1.1	0.76	1.72	2.81	3.55
FAM124A	0.61	1.26	2.05	1.52	0.56	1.76	0.96	1.55
FAM129C	1.03	0.34	0.61	0.86	0.54	3.33	1.36	0.49
FAM13A-AS1	0.9	1.38	1.08	1.04	1.29	3.07	1.2	1.2
FAM160A1	1.06	0.85	0.93	1.56	0.89	3.3	1.63	0.78
FAM167B	0.76	1.46	1.64	1.5	1.1	3.07	3.1	3.36
FAM184A	2.09	1.34	1.16	2.08	1.12	2.64	1.25	2.6
FAM198B	1.06	0.9	0.77	0.67	1.1	0.82	0.51	0.48
FAM221A	1.46	1.32	0.92	2.99	0.97	0.99	1.49	2.03
FAM222A	0.75	1.08	1.18	0.99	0.7	2.32	0.95	1.18
FAM225A	1.38	1.24	1.12	1.18	0.77	2.09	2.55	1.22
FAM225B	1.21	0.97	1.57	1.18	0.63	1.73	2.48	1.71
FAM229A	0.87	1.31	1.29	0.63	0.75	3.63	1.57	1.12
FAM24B	1.22	1.26	1.3	1.4	0.9	1.72	2.11	2.07
FAM27E3	0.4	1.33	0.78	0.81	1.43	0.94	0.86	1.3
FAM43A	1.08	1.06	0.96	0.85	1.25	2.1	1.39	0.94
FAM71F1	0.32	0.88	1.05	0.65	0.38	3.16	0.9	1.43
FAM71F2	0.95	1.75	1.08	1.17	1.04	2.57	0.77	0.82
FAM83E	0.22	0.18	0.13	1.58	0.37	0.09	2.05	1.42
FAM86B2	0.35	0.47	0.8	1.23	0.57	1.3	1.33	1.21
FBXO2	5.12	0.49	1.42	1.19	0.31	0.85	3.72	3.29
FBXO32	1.02	1.13	0.68	0.62	0.71	2.08	0.57	0.4
FCHO1	0.76	3.02	1.01	0.98	1.07	0.96	1.38	1.4
FER1L5	0.77	1.08	0.72	0.89	0.3	0.55	0.97	1.45
FGF18	0.41	0.5	1.38	0.95	0.63	4.14	1.19	2.07
FGF9	1.36	0.97	0.68	0.62	0.81	0.89	0.58	0.5
FGFR4	1.34	1.43	1.34	2.45	0.57	1.82	0.89	1.4
FHDC1	0.36	0.94	0.82	0.86	0.54	2.47	1.09	0.9
FILIP1	1.05	1.29	0.88	1.78	0.83	1.79	1.2	2.29
FILIP1L	0.76	1.16	1.08	1.03	0.45	2.4	1.25	1.29
FLJ27354	0.22	0.63	1.09	0.86	0.59	1.01	0.9	1.47
FNDC7	0.82	0.68	13.13	0.55	0.87	46.48	0.78	2.08
FOSB	0.93	1.37	1.28	1.33	1.41	3.68	1.12	0.82
FOXD4	0.32	0.74	1.13	0.83	0.34	0.59	1.22	2.52
FOXF1	0.86	1.22	1.22	1.3	1.26	2.16	2.45	1.61
FOXP2	1.1	1.13	0.89	0.83	0.73	1.28	0.44	0.59
FOXQ1	0.87	1.34	0.7	0.79	0.66	1.04	0.85	0.49
FPGT	0.9	0.85	0.91	0.97	1.04	0.45	0.84	0.9
FREM1	0.65	1.9	0.98	1.05	0.45	1.25	0.91	1.22
FRMD4B	1.17	1.12	1.16	1.13	0.89	0.36	1.27	1.6
FRMD6-AS1	1.17	0.79	0.98	1.02	0.99	0.47	0.97	1.01
FRS3	1.72	0.9	1.2	1.05	3.33	0.82	1.23	1.1
FRZB	0.39	0.83	0.92	0.75	0.62	1.39	1.54	0.83
FSCN2	0.68	1.06	0.77	1.16	0.39	0.84	1.03	1.02
FSD2	0.48	1.13	0.92	0.77	0.29	1.12	0.96	0.95
FTCD	1.18	2.88	0.88	1.03	1.52	7.89	1.82	0.67
FTH1P3	0.54	0.37	0.59	0.76	1.56	0.84	1.26	1.12
FYB	1.27	0.83	1	2.18	0.3	1.72	1.71	2.07
FZD7	1.07	1.12	1	1.13	1.19	2.2	1.6	1.26
G0S2	0.93	1.11	1.01	1.26	1.19	2.6	1.9	1.49
GAB3	1.65	0.7	0.8	0.89	2.11	0.46	0.95	0.88
GABRR2	0.56	1.43	1.04	1.13	0.71	4.46	1.87	1.31
GACAT2	0.64	1.33	0.85	0.82	1.06	0.36	1.14	0.82
GALNT3	1.07	1.14	0.91	0.89	0.45	1.83	0.88	1.07
GAS8-AS1	2.39	0.62	1.93	0.57	3.27	0.89	0.79	1.55
GATA6	1.39	0.72	0.75	0.73	1.36	0.46	0.61	0.61
GCNT1	1.09	0.63	0.81	0.92	1.32	0.24	0.59	0.67
GDF15	1.19	0.72	0.63	0.58	1.34	0.87	0.65	0.47
GDF5	0.66	0.58	0.74	0.78	1.72	0.27	0.67	0.83
GDF6	0.94	0.65	0.8	0.81	0.86	0.41	0.59	0.65
GDF9	0.3	0.9	0.85	0.56	0.76	1.6	1.93	1.19
GEM	0.81	1.13	1.08	1.06	0.63	2.73	1.29	1.03
GGT1	0.77	0.8	0.75	0.76	0.48	2.03	1.38	1.48
GHRL	0.83	1.13	0.45	0.8	0.45	0.37	1.13	0.38
GLI3	1.03	1.22	1.06	1.11	0.99	2.04	1.34	1.26
GLIS2-AS1	1.33	0.94	0.85	0.92	0.19	0.79	0.88	0.83
GLS	0.98	1.21	1.03	1.06	0.95	3.1	2.33	1.39
GLYATL1	1.02	0.78	1.45	2.34	1.55	0.45	1.6	1.77
GLYATL2	1.28	0.89	1.52	2.15	0.84	1.09	1.2	1.63
GLYCTK-AS1	0.5	1.18	1.01	0.5	0.69	0.41	0.73	0.91
GNA14	1.23	1.1	1.41	1.86	0.93	2.68	16.89	6.81
GNAT2	0.73	1.17	1.13	0.81	0.71	2.52	1.03	0.62
GNMT	0.82	1.57	1.14	1.12	0.38	2.18	1.1	1.13
GOLGA2P7	0.68	1.29	0.36	0.73	0.8	0.62	1.43	1.03
GOLGA7B	1.16	0.93	1.87	0.33	0.12	1.46	1.41	1.25
GPC2	1.31	0.89	0.49	0.71	0.73	0.8	1.28	1.04
GPCPD1	1.2	0.73	0.83	0.85	1.47	0.49	0.79	0.79
GPER1	1.03	1.17	1.42	1.48	0.9	2.58	2.61	2.11
GPR183	1.04	0.94	0.33	1.12	1.6	1.58	1.53	1.89
GPR35	0.74	1.09	0.58	0.67	0.46	2.2	1.81	1.07
GPRASP2	1.84	1.62	0.35	1.53	1.63	1.43	0.95	0.9
GRB7	0.49	0.6	0.9	1.08	0.26	0.3	1.45	1.39
GRIK1	0.89	2.28	1.24	0.82	0.83	2.82	1.12	0.73
GRIN3B	0.62	1.54	0.76	0.68	0.64	3.64	1.57	0.94
GRIP2	0.87	2.03	1.81	1.2	1.24	1.84	10.89	3.06
GRTP1	0.62	0.95	0.99	0.8	0.42	1.07	1.04	0.89
GSDMB	0.69	1.31	1.03	0.99	0.51	2.25	1.18	0.61
GTF2H2C	2.47	0.78	0.56	1.11	0.65	0.37	0.85	0.94
GUCY1A2	1.11	1.24	1.25	1.19	0.75	2.81	4.1	2.07
GVINP1	0.92	1.64	0.94	0.49	1.13	0.87	1.07	1.21
GYG2P1	0.36	0.99	0.81	1.05	2.57	1.09	1.05	1.46
HAS3	0.5	1.13	0.87	0.93	0.41	0.76	0.85	0.78
HDAC9	1.02	1.46	0.94	0.87	1.07	2.13	0.98	0.88
HELB	1	0.78	1.13	1.02	1.12	0.41	1.05	0.94
HERC2P7	0.72	0.94	1.03	0.93	0.43	1.05	1.2	1.01
HERC5	1.1	0.88	0.85	1.46	0.85	1.21	2.84	1.81
HEXA-AS1	0.91	0.66	2.65	0.65	1.09	0.61	0.87	0.98
HIF1A-AS1	2.09	0.35	1.05	0.8	0.61	0.89	2	2.44
HIF1A-AS2	0.8	0.93	1.27	1.43	0.41	1.79	1.56	2.5
HILS1	0.26	0.69	0.56	0.47	0.6	0.72	0.39	0.63
HIST1H1B	0.5	0.47	0.92	0.94	1.06	1.44	1.4	1.11
HIST1H2AC	1.13	0.75	1.36	1.31	0.91	0.93	1.37	2.11
HIST1H2BD	0.99	0.99	1.08	1.08	0.66	1.11	2.43	1.88
HIST1H2BJ	0.74	0.93	0.91	1.78	0.74	1.58	2.69	2.63
HIST1H4H	0.79	0.95	1.09	1.31	0.84	0.89	1.52	2.91
HLX	1.04	1.05	1.19	1.06	0.93	2.14	1.4	1.17
HOXA2	0.45	1.13	1.48	1.25	0.56	1.16	1.05	1.3
HOXC13-AS	2.2	0.62	0.73	0.21	0.83	1.17	0.61	0.58
HOXD3	0.81	1.19	1.03	0.95	0.76	2.18	0.99	0.96
HPDL	1.05	0.82	0.8	1.37	0.89	0.44	0.86	1.25
HPX	0.53	0.82	0.64	0.87	0.38	1.13	0.44	0.35
HRH1	0.92	1.13	1.03	1	1	2.05	1.25	1
HSD17B7P2	2.6	1.03	1.1	1.1	1.44	0.86	0.86	1.05
HSP90B2P	0.88	0.77	0.8	0.5	0.99	0.66	1	0.96
HSPA1A	0.78	0.85	1.12	1.02	0.32	1.87	1.56	1.08
HSPA1B	0.7	0.97	0.96	0.98	0.29	2.48	1.22	0.93
HSPA2	1.02	1.12	1.08	1.03	1.01	1.87	2.26	1.36
HSPA6	0.73	1.09	1.27	0.93	0.12	6.25	2.46	1.7
HSPA7	1.26	1.57	0.41	1.16	0.19	3.87	3.28	0.91
HTR6	2.97	1.92	1.36	1.24	1.89	1.79	0.64	1.13
HTR7	0.99	1.19	0.98	1.3	1.04	1.64	1.83	2.03
HYMAI	1.11	1.01	0.33	1.24	1.61	0.82	1.25	1.64
IDI2-AS1	0.42	0.87	1.18	1.15	0.65	2.58	1.45	1.54
IER3	1.24	1.07	1.1	0.99	1.03	5.05	2.3	1.41
IFNA1	0.87	2.71	1.48	2.04	0.53	3.28	2.62	2.29
IFNE	0.79	1.68	1.7	1.11	0.67	2.14	1.42	1.63
IL18R1	0.2	2.72	2.47	1.63	1	2.26	3.82	2.08
IL1RN	0.78	2.08	0.84	2.78	1.1	2.63	5.25	2.51
IL21-AS1	1.28	1.62	1.36	0.63	0.64	0.43	0.78	0.32
IL22RA1	1.35	0.64	1.1	0.92	2.47	0.3	0.89	1.06
IL31RA	1.35	1.08	0.87	1.44	0.96	1.5	1.9	2.58
INPP5J	0.35	1.74	2.14	1.04	0.29	3.61	1.35	1.36
INSC	1.61	0.65	1.42	1.53	1.52	2.41	1.52	3.02
IRF2BPL	1.14	1.17	1.08	1.04	1.46	2.03	1.34	1.22
IRS1	0.95	1.09	1.11	1.06	0.85	2.38	1.37	1.09
ITGA10	0.97	1.12	1.4	1.57	0.88	1.79	2.5	2.68
ITGA2	1.1	1.3	1.45	1.59	1.18	2.67	2.97	3.02
ITGB2-AS1	0.77	1.04	1.13	0.77	0.45	0.62	1.06	1.1
ITGB7	0.74	1.28	0.82	0.84	0.41	1.87	0.99	0.77
ITIH2	0.67	2.92	0.78	1.12	0.36	3.82	2.1	0.81
ITPRIP	1.03	1.11	1.07	1	0.93	2.68	1.45	1.15
ITPRIPL1	1.05	1.31	1.37	1.18	1.21	0.95	2.01	2.11
IVL	0.97	1.02	2.27	1.29	1.18	0.77	1.62	2.27
JAKMIP3	0.74	0.77	1	1.03	0.6	0.54	2.31	1.64
JAM2	0.89	1.15	1.08	1.34	0.92	2.04	3.19	2.96
KANK4	1.19	0.87	0.9	0.68	1.25	0.72	0.63	0.48
KCCAT198	0.77	1.23	0.89	1.03	0.43	0.99	1.08	1.05
KCNA4	1.49	1.16	0.66	0.83	0.88	1.12	0.9	0.42
KCND3	0.97	0.85	1.02	0.9	0.87	1.31	0.9	0.42
KCNE4	1.09	1.21	1.01	1.11	1.13	2.64	1.66	1.18
KCNG2	0.39	1.07	0.79	0.67	0.98	0.95	1.1	1.15
KCNH3	0.38	1.47	1.04	0.75	0.75	1.5	0.65	0.75
KCNK3	1.44	0.49	1.05	3.39	0.51	1.42	5.58	9.22
KCTD4	0.88	0.95	1.24	1.26	1.16	0.45	0.67	0.8
KDM7A	1.01	1.01	0.94	0.81	1.11	2.17	1.05	0.83
KHK	0.48	1.03	1.03	0.63	0.78	1.42	1.39	1.66
KIAA0226L	0.93	1.17	0.71	0.82	1.23	3.24	0.52	1.03
KIAA1683	0.5	1.26	0.81	0.96	0.43	3.67	1.34	1.3
KISS1	1.15	0.96	1.88	2.14	0.82	0.98	1.24	1.84
KLHL21	0.85	1.09	1	0.95	0.64	2.23	0.97	1.03
KRTAP1-1	1.51	0.7	0.79	1.03	1.42	0.77	0.39	0.7
KRTAP1-5	1.12	0.84	0.91	0.8	1.14	0.51	0.39	0.51
KRTAP2-3	1.18	0.87	1.03	1.05	1.6	0.41	0.43	0.96
LAMB2P1	0.58	0.58	0.81	0.64	0.34	2.45	1.19	0.79
LEF1	2.19	0.55	1.15	0.82	1	0.22	0.89	0.68
LENG8-AS1	0.9	0.96	0.81	1.13	0.48	1.02	0.94	0.96
LGALS2	1.05	0.94	0.88	1.01	1.01	2.13	0.71	0.77
LHFPL3-AS2	1.06	1.34	3.79	0.55	0.15	1.43	1.69	6.32
LHX4	0.52	0.97	1.47	0.92	0.34	0.82	1.16	0.94
LIFR-AS1	1.44	0.48	0.73	0.93	1.25	0.43	0.57	0.81
LILRA6	0.14	0.72	1.38	1.23	0.43	1.35	0.87	1.36
LINC00158	0.26	1.35	1.45	0.7	0.23	0.28	0.65	0.43
LINC00161	1.1	1.1	4.29	0.64	0.92	1.62	0.83	1.1
LINC00176	0.64	1.46	1.13	1.03	0.26	1	1.4	0.98
LINC00235	0.72	0.89	1.23	1.3	0.21	0.86	1.14	1.35
LINC00304	0.35	2.48	1.9	0.6	0.94	1.07	2.63	1.82
LINC00310	0.9	2.01	0.61	0.97	0.25	8.01	6.8	3.12
LINC00311	0.89	0.85	0.93	0.88	0.46	1.23	2.03	0.91
LINC00312	1.2	1.19	0.7	0.82	1.19	1.23	0.51	0.46
LINC00324	0.51	1.1	1.52	0.76	0.32	0.76	1.02	0.78
LINC00515	0.47	0.36	0.5	0.73	1.02	0.99	1.05	0.35
LINC00539	0.44	1.01	1.07	1.48	0.41	0.52	1.32	0.83
LINC00622	0.12	1.64	1.63	1.53	0.23	19.64	1.54	1.24
LINC00638	0.49	0.98	1.21	0.99	1.33	1.28	1.86	1.42
LINC00649	1.05	1.34	1.56	1	1.08	3.51	1.77	1.14
LINC00704	0.99	1.12	1.02	1.33	1.06	1.57	2.02	1.34
LINC00882	1.54	0.71	1.58	1.37	0.93	3.91	7	4.18
LINC00950	0.46	1.75	0.75	0.7	1.14	0.81	1.39	0.7
LINC00954	0.72	1.13	0.92	1.04	0.41	0.67	0.88	1
LINC00968	0.98	1.05	1.08	0.99	1.13	1.45	2.05	1.07
LINC00969	0.74	1.46	1.11	1.02	0.49	2.08	1.16	1.08
LINC00999	0.85	0.92	1.14	0.78	0.6	0.46	0.96	1.09
LINC01004	0.42	1.17	1.21	0.81	0.34	1.1	1.05	0.95
LINC01060	0.91	1.22	1	1.23	0.99	2.16	0.97	1.01
LINC01126	0.68	2.83	1.17	0.92	0.6	0.34	1.21	0.83
LINC01134	0.46	0.92	1.82	1.42	0.58	2.15	1.89	0.79
LINC01311	0.48	1.05	1.08	0.75	0.4	0.85	1.22	0.98
LINC01336	1.05	0.48	0.96	0.82	0.29	0.76	0.83	0.7
LINC01356	0.36	1.06	1.25	0.77	1.63	1.01	1.9	2.14
LINC01554	0.23	0.46	1.66	0.72	0.4	4.11	1.53	0.38
LLPH-AS1	0.24	1.69	0.55	1.53	0.32	0.75	0.85	1.1
LMO2	1.02	0.85	1.9	1.15	0.85	0.9	3.23	1.6
LMO4	1.06	1.2	1.09	1.12	1.03	2.11	1.48	1.11
LOC100128239	2.29	0.78	0.75	1.23	1.07	1.25	1.34	1.86
LOC100128288	0.46	1.17	1.54	0.95	0.63	1.82	1.83	1.11
LOC100129046	1.05	1.08	2.42	1.03	2.01	1.54	1.2	1.52
LOC100130357	0.34	1.11	1.27	0.82	0.48	1.5	1.09	1.04
LOC100130987	0.48	0.82	0.88	0.56	0.5	1.03	1.88	0.76
LOC100147773	0.41	0.65	0.66	0.96	0.57	0.66	0.84	1.33
LOC100240735	1.14	0.5	0.94	0.88	1.49	1.26	0.77	1.07
LOC100270804	0.26	0.87	0.76	1.72	0.41	0.83	1.56	0.7
LOC100287846	0.9	1.23	0.96	0.99	1	0.14	0.99	0.97
LOC100288846	3.54	1.42	0.73	1.41	0.82	0.55	0.86	1.53
LOC100289230	0.62	1.05	0.77	1.15	0.43	0.87	0.78	0.78
LOC100335030	0.7	2.1	0.65	0.59	0.87	1.49	0.59	0.19
LOC100379224	0.7	0.91	1	0.93	0.46	1.15	1.17	1.04
LOC100422556	0.98	2.12	1.24	0.87	0.82	1.51	1.1	1.72
LOC100505625	0.55	3.36	1.58	1.08	0.33	2.48	0.95	1.75
LOC100505915	2.94	1.09	1.17	1.6	1.06	0.66	0.67	0.66
LOC100506124	0.68	1.55	1.19	0.84	0.58	2.88	1.1	0.98
LOC100506281	0.8	1.26	0.99	0.94	0.41	1.64	1.29	0.7
LOC100507073	2.64	1.98	0.53	0.75	1.33	1.72	1.94	1.06
LOC100507091	3.94	0.89	1.15	0.54	1.33	0.59	1.05	0.85
LOC100507373	0.68	1.48	1.02	0.96	0.68	2.1	1.08	0.81
LOC100507431	0.39	0.4	0.98	1.15	0.48	0.61	1.12	1.75
LOC100507547	0.68	0.88	0.33	0.95	1	3.42	1.29	1.15
LOC101059948	0.4	0.77	0.92	1.14	0.85	1.13	1.47	0.89
LOC101060553	0.78	0.71	0.99	0.38	0.85	0.83	1.23	1.57
LOC101926935	0.15	0.93	0.96	1.62	0.54	0.47	1	0.75
LOC101927354	0.35	1.05	1.12	0.69	0.6	3.85	3.23	2.47
LOC101927415	0.4	0.77	0.92	1.08	0.72	0.86	1.04	1.11
LOC101927481	0.53	0.79	0.91	0.71	0.49	0.92	1.2	0.95
LOC101927765	1.5	0.68	0.76	0.58	1.27	0.63	0.36	0.72
LOC101928020	0.4	1.31	1.02	0.43	0.59	2.42	0.57	0.85
LOC101928269	2.9	1.16	0.89	0.95	0.78	1	0.88	1
LOC101928445	0.63	0.83	1.21	0.73	0.46	1.06	1.17	1.16
LOC101929057	0.8	1.24	1.3	2.65	0.73	0.46	1.09	1.34
LOC101929125	0.38	0.75	1.12	0.94	0.3	0.93	1.11	0.99
LOC101929234	0.37	1.21	0.56	0.72	0.36	0.55	0.53	0.73
LOC101929268	1.18	1.78	0.38	1.36	2.02	2.76	0.7	1.76
LOC101929340	0.56	1.13	1.09	0.83	0.37	4.25	0.94	0.98
LOC101929516	0.84	2.05	1.19	0.79	1.32	0.86	0.86	0.87
LOC101929715	1.57	0.45	1.09	0.63	1.38	0.62	0.95	0.73
LOC101929771	1.43	1.12	1.09	0.19	1.02	2.51	0.98	0.39
LOC101930010	0.43	1.6	0.66	0.94	1.05	1.43	0.66	0.7
LOC102723809	1.23	0.97	1.08	0.8	0.38	0.9	0.78	1.21
LOC104968399	0.75	0.4	0.86	0.65	0.81	1.22	0.89	0.74
LOC105747689	0.74	1.61	0.89	0.85	0.52	2.02	0.74	0.69
LOC284009	0.34	1.91	0.73	1.36	0.55	1.7	0.98	1.75
LOC284454	0.58	1.01	1	1.08	0.43	1.31	1.13	1.02
LOC284933	0.51	3.05	1.16	0.71	0.28	0.8	0.59	0.53
LOC285043	1.34	1.92	0.43	0.75	0.76	1.6	0.66	1.03
LOC339059	1.8	1.51	0.79	0.85	0.24	1.62	1.5	0.72
LOC339874	1.32	0.57	1.19	0.62	0.15	0.39	1.6	0.8
LOC399815	0.92	1.68	1.06	1.56	0.72	2.26	1.75	1.08
LOC643201	0.37	0.64	1.94	1.26	1.16	1	1.46	0.71
LPPR3	0.74	1.22	0.6	0.3	0.67	1.83	1.58	0.84
LRIT3	0.35	0.56	4.13	0.63	0.52	2.97	3.41	1.37
LRRC66	0.44	1.05	1.09	1.04	0.51	2.07	1.1	0.89
LRRC69	0.74	2.03	0.93	0.69	0.54	3.83	0.98	0.93
LTB4R	0.82	1.3	1	0.84	0.49	1.79	1.05	0.98
LTB4R2	0.55	1.37	0.87	0.68	0.25	1.21	1.54	0.93
LTC4S	1.57	0.97	1.26	0.93	1.01	1.27	0.83	0.38
LURAP1L	1.07	1.11	0.88	0.85	0.69	2.48	1.29	0.95
LYVE1	0.36	1.02	0.32	0.52	0.73	1.39	0.52	0.82
MAB21L3	0.47	0.41	1.39	0.39	0.61	2.39	1.02	0.86
MAFG	1.04	1.25	1	1	0.75	2.01	1.01	1
MAMDC4	0.86	1.12	0.84	0.78	0.45	0.81	1.32	0.97
2018-03-10	0.89	1.15	0.78	1.33	0.35	1.73	1.02	1.84
MCF2	0.7	5.99	0.57	2.58	0.36	7.93	1.13	0.78
MDGA1	1.07	1.01	1.08	1.13	0.99	2	2.12	1.86
MECOM	1.02	1.09	1.19	1.14	1	10.27	4.66	2.59
MED12L	0.95	1.1	0.73	0.89	0.63	1.89	2.33	1.12
MEGF11	0.44	0.89	0.95	1.25	0.41	1.28	0.73	0.85
MEIS1-AS2	2.09	0.98	0.8	1.09	0.7	0.82	0.98	0.8
MEOX2	0.8	1.38	1.07	1.18	0.89	3.06	1.2	1.37
METTL21EP	0.21	0.77	0.66	0.48	0.52	0.89	2.12	0.68
METTL24	0.73	2.8	2.61	0.84	1.18	1.02	1.46	1.86
METTL7B	2.01	0.77	0.82	1.05	0.8	0.63	0.82	1.53
MFSD4	0.44	2.52	1.65	0.62	0.47	1.42	0.61	0.97
MGC12916	1.17	0.58	1.04	0.81	1.21	0.35	0.98	0.9
MGC70870	1.93	0.6	0.96	1.2	0.83	0.26	1.49	1.36
MICALCL	0.83	1.17	1.04	0.9	0.81	2.27	1.19	1.17
MIR10A	0.87	0.85	1.01	1.31	0.24	0.93	1.21	0.69
MIR10B	0.48	1.26	0.85	0.95	1.3	0.78	1.54	0.81
MIR125B1	0.97	1.01	1.17	1.07	0.94	2.18	0.8	0.76
MIR133A1HG	2.49	1.3	1.53	0.76	11.4	1.48	1.6	0.6
MIR145	0.58	0.85	0.72	0.7	0.37	0.87	0.64	0.7
MIR1914	0.45	1.08	1.34	1.11	0.48	0.93	1.18	0.92
MIR193A	1.12	1.24	1	0.97	1.47	0.3	1.94	0.77
MIR21	0.88	0.54	0.61	0.85	0.74	1.18	0.76	0.21
MIR210HG	1.59	0.73	0.81	0.67	1.39	0.86	0.81	0.4
MIR222	0.54	2.41	1.02	0.72	1.86	0.9	0.83	1.02
MIR224	0.82	0.87	1.33	0.78	0.13	1.32	0.84	0.43
MIR23A	0.08	0.9	0.65	1.62	0.12	1.25	0.63	1.53
MIR23B	0.57	1.24	1.3	0.32	0.61	0.83	0.38	0.96
MIR25	0.76	0.77	1.13	3.34	0.83	0.85	0.98	1.09
MIR29A	1.53	1.19	0.97	2.5	0.26	0.7	1.83	0.75
MIR3176	0.41	1.1	0.86	1.19	0.38	0.88	0.92	0.74
MIR3649	0.65	3.09	1.23	0.84	0.97	1.03	0.76	1.25
MIR3682	0.8	1.3	1.87	0.91	0.49	1.63	0.92	0.93
MIR4258	1.9	1.09	0.73	0.9	0.16	3.2	1.31	1.25
MIR4496	0.26	5.41	0.9	0.92	0.24	4.09	0.3	0.19
MIR4766	0.56	0.84	1.33	0.62	0.23	0.82	1.3	1.13
MIR570	0.86	1.4	0.9	1.11	0.94	2.7	1.39	1.17
MIR590	1.3	0.93	0.91	0.88	2.55	1.12	1.14	1.02
MIR6753	0.76	4.81	0.78	1.17	7	0.52	0.62	1.22
MLK7-AS1	1.17	0.75	0.86	1.02	1.37	0.48	0.81	1.36
MMAA	1.02	0.91	0.96	1.04	1.08	0.49	0.97	1.05
MMP1	1.06	1.13	1.29	1.46	1.11	1.39	1.94	2.36
MMP25	1.41	0.89	0.68	0.92	0.37	1.33	0.83	1.23
MMP25-AS1	0.99	1.06	2.33	0.89	0.44	1.83	1.18	0.82
MORF4L2-AS1	0.9	1.12	1.05	0.98	0.37	0.69	0.63	1.07
MOV10L1	0.66	0.95	1.39	1.35	0.7	1.77	5.3	2.92
MPV17L	0.86	0.44	0.73	1.02	1.29	0.62	1.13	1
MPZ	1.39	1	0.73	0.48	1.08	1.03	0.87	0.8
MRPS6	1.05	1.31	1.4	1.47	0.95	4.4	4.67	3.18
MSH4	0.38	0.37	0.97	0.96	0.26	0.48	0.91	1.33
MST1R	0.94	0.88	1.16	1.01	0.36	1.04	0.91	0.92
MTUS1	1.49	1.24	2.21	1.57	0.83	3.07	1.9	1.33
MTUS2-AS1	0.83	8.5	0.43	9.76	0.33	2.34	6.46	0.82
MUC20	0.43	1.67	1.33	0.69	0.36	3.98	1.31	0.96
MUC4	0.21	1.11	1.2	2.15	0.53	3.87	0.57	1.24
MYEOV	1.25	1.28	1.13	1.44	1.77	1.34	1.88	2.44
MYH15	0.85	0.89	1.33	1.89	0.47	3.11	2.1	2.79
MYHAS	1.23	0.75	0.7	0.68	0.9	1.09	0.39	0.27
MYO1H	0.76	1.63	0.81	0.68	0.39	1.07	0.97	0.83
MYO5C	0.97	1.17	0.75	1.03	1.49	2.41	1.15	3.33
MYOCD	0.96	0.91	0.84	0.83	1.1	2.02	0.97	0.97
NAALAD2	0.47	1.34	1.43	0.73	0.31	1.22	1.08	0.83
NCF2	1.09	1.07	1.01	1.47	1.1	1.36	2.29	2.36
NCOA3	0.96	1.3	1.1	1.1	0.83	2.84	1.89	1.39
NDNF	1.05	1.29	1.21	1.23	1.06	2.02	1.74	1.25
NEB	0.78	0.88	0.99	1.2	0.62	2.71	0.79	0.95
NEFL	1.43	1.32	1.29	1.53	0.75	1.13	2.11	2.91
NEFM	1.04	1.14	1.52	1.48	1.11	2.32	2.67	2.78
NEK10	0.85	1.19	0.93	0.75	0.75	3.13	0.68	0.58
NEU3	1.06	0.82	0.95	0.96	1.09	0.46	1.04	0.96
NFE2L3	0.55	1.06	1.17	1.03	0.41	1.93	1.08	0.99
NHLH1	0.34	1.06	1.36	1.12	0.34	1.67	2.94	0.4
NIPAL4	0.99	0.37	0.54	0.94	1.84	0.75	0.74	1.56
NLGN3	0.23	1.4	0.44	0.89	0.51	1.25	0.39	0.84
NMRK2	0.34	1.43	0.7	0.63	0.74	1.18	1.32	1.51
NOD1	0.95	0.79	1	1.06	1.51	0.48	0.86	0.99
NODAL	0.7	3.63	0.76	0.36	0.75	1.06	0.66	0.56
NOTUM	0.87	0.87	1.2	1.18	1.24	2.54	4.77	5.2
NOXO1	0.76	0.96	0.97	0.95	0.45	1	1.09	1.14
NPAS2	1.1	1.17	1.33	1.21	1	2.48	2.34	2.49
NPAS4	1.21	2.06	0.85	0.76	1.06	1.01	1.35	1.27
NPHP3-ACAD11	0.41	0.76	0.79	0.78	0.26	0.52	0.92	0.86
NPPA-AS1	0.8	0.97	1.16	0.84	0.24	3.04	2.52	1.38
NR1D1	1.12	0.91	1.12	0.89	1.09	2.63	1.02	0.88
NR1I3	0.92	0.67	1.19	0.92	1.03	2.23	1.09	2.77
NRG4	0.65	0.81	0.95	1.06	0.42	0.92	0.91	1.12
NRK	0.97	1	1.63	1.3	1.29	1.47	1.52	2.07
NRL	0.64	0.83	0.95	0.82	2.88	0.72	0.79	0.75
NTN3	0.95	1.7	1.25	1.61	0.24	0.98	0.99	1.22
NTSR1	0.78	0.96	1.58	4.18	1.54	1.11	1.5	2.74
NUDT16P1	0.92	0.6	1.04	0.9	1.15	0.4	1.26	1.59
NYAP1	1.21	1.18	1.33	1.36	1.68	3.87	7.51	4.12
ODF3B	0.48	0.9	0.6	1.04	0.56	1.47	1.25	0.89
OGFRP1	1.26	1	0.62	1.13	0.29	1.52	0.72	1.25
OPTC	0.2	1.36	0.68	1.91	0.41	0.64	1.37	1.33
OSBPL7	0.93	1.01	0.98	0.82	1.05	0.5	0.95	1.08
OSGEPL1-AS1	0.39	0.69	0.96	1.01	0.33	0.78	1.22	0.96
OVGP1	0.59	0.94	1.3	1.18	0.58	2.43	1.2	0.76
PABPC5	1.08	0.77	0.77	0.97	1.15	0.49	1.02	0.93
PALMD	1.45	0.53	1.01	1	5.08	0.57	0.42	0.83
PAPL	1.6	0.96	1.14	1.06	1.28	1.09	1.45	2.42
PAPPA2	1.04	0.8	0.83	0.52	1.24	0.86	0.94	0.42
PAQR5	1.07	1.23	1.37	1.59	0.91	1.53	2.14	1.97
PAQR9	1.64	1.31	2.26	2.01	1.08	5.16	3.77	1.23
PARM1	2.24	0.92	1.08	0.89	0.65	1.08	1.42	0.73
PARP15	0.96	0.99	2.61	1.2	0.47	0.87	2.44	2.04
PART1	0.29	0.59	0.59	1.64	1.11	0.6	0.94	0.86
PAX8	0.75	1.18	1.4	1.35	1	2.14	2.11	1.42
PAX8-AS1	1	1.29	1.17	1.18	0.91	2.13	2.32	1.69
PAX9	1.4	0.99	1.29	0.87	1	0.29	0.64	1.1
PCDH12	0.74	1.19	1.34	1.12	0.46	1.12	0.82	0.85
PCDH18	1.02	1.15	1.07	0.95	1.12	2.24	1.03	1
PCSK6	0.44	1.43	0.68	0.69	1.05	1.72	0.84	1.22
PENK	1.04	1.12	1.04	1.01	1.26	2.39	3.44	3.5
PGBD5	0.82	0.47	0.93	0.81	1.2	0.62	0.99	1.31
PHF24	0.17	0.6	0.72	1.16	0.55	3.86	0.68	0.61
PIGBOS1	1.4	0.79	1.08	1.14	2.07	0.74	1.06	0.82
PKD1L1	0.9	1.01	0.59	0.62	0.44	0.92	0.83	0.71
PKD1L3	0.57	1.9	0.25	0.92	0.71	4.9	1.8	0.93
PKD2L2	1.03	1.91	2.49	1.21	1.13	2.57	0.65	0.67
PLA2G4C	0.82	1.37	0.99	1.09	0.53	1.5	2.8	1.97
PLAC8L1	0.46	1.1	0.73	1.28	0.41	1.64	0.68	0.63
PLCB2	1.4	0.87	1.29	0.56	0.7	0.39	0.6	0.69
PLCH2	1.68	2	4.7	1.09	0.97	1.45	1.48	1.46
PLD4	0.56	1.19	1.4	0.78	1.14	0.24	1.18	1.03
PLEKHA8P1	0.94	1.05	1	1.02	1.36	2.1	1.19	1.14
PLLP	0.86	0.53	2.48	2.77	1.03	1.29	1.09	0.95
PMS2P9	0.4	1.5	1.43	0.67	1.53	0.92	2.91	1.23
PNLDC1	0.15	0.59	1.78	0.86	0.15	1.69	1.48	1.1
PNRC1	1.01	0.81	0.89	0.85	1.24	2.45	0.94	0.76
POMC	0.85	0.69	0.7	1.07	3.3	0.88	1.73	0.89
POPDC2	0.93	1.13	1.8	1.03	0.48	1.31	1.5	1.78
POTEE	1.23	0.42	0.59	0.97	0.72	1.31	1.84	0.83
POU2F3	5.35	1.34	1.12	1.31	0.82	1.45	0.37	1.4
PP14571	0.85	0.88	0.68	0.85	0.18	1.28	0.71	1.03
PPAPDC2	1.02	0.81	0.95	0.96	1.06	0.47	0.93	1.11
PPFIA2	0.77	1.06	0.48	0.93	0.87	1.94	0.73	1.35
PPL	0.56	1.07	0.75	1.13	0.39	0.81	1.25	0.85
PPP1R10	0.59	1.23	1.07	1.07	0.46	1.38	1.23	1.15
PRDM10	0.83	1.4	1.11	1.1	0.82	3.94	1.15	1.2
PRKCH	0.94	0.87	0.87	0.83	0.83	2.03	1.18	0.92
PRKXP1	0.4	1.82	1.7	1.27	0.39	3.96	1.75	1.27
PROX1	0.76	0.49	0.83	0.35	0.53	0.85	1.77	1.4
PROZ	0.4	1.28	1.52	1.21	0.24	3.14	1.18	0.66
PRR19	0.74	1.1	0.8	1.2	1.26	1.39	3.18	1.25
PRRG4	0.84	1.46	1.77	2.08	1.27	8.35	5.04	6.03
PRSS35	0.83	0.97	1.83	2.14	0.54	44.08	73.29	32.92
PRSS36	0.5	0.89	0.69	1.77	1.01	0.72	3.19	1.57
PRTG	0.64	0.8	0.7	0.8	0.89	0.84	0.47	0.46
PSAT1	1.03	0.95	0.77	0.69	0.99	0.98	0.69	0.47
PSD4	1.13	1.2	1.33	1.41	1.05	1.81	2.53	3.14
PSG7	2.38	1.36	1.75	1.01	0.73	1.57	1.73	1.22
PTGS2	1.46	1.25	1.04	1.3	1.32	3.45	1.1	1.17
PTPN22	1.09	1.04	1.2	1.37	1.16	1.83	1.31	2.49
PTPRE	0.96	0.93	1.01	1.26	0.83	1.45	2.34	1.83
QRFP	0.42	0.72	0.46	1.76	0.45	2.03	0.89	0.97
RAB9B	1.01	1.24	1.35	1.37	0.78	1.33	2.36	1.15
RAG1	0.96	1.16	1.38	2.44	0.79	1.64	1.73	1.33
RANBP3L	1.08	0.85	1.73	1.12	0.23	11.87	10.63	10.4
RAPGEF4	1.2	1.72	1.5	1.27	0.91	17.07	3.19	1.52
RAPSN	0.76	0.96	1.63	0.76	0.75	11.06	0.79	0.68
RARB	1.15	0.96	0.96	1.06	1.45	4.54	2.15	1.6
RASEF	1.14	0.9	1.26	0.84	0.47	1.06	0.59	0.86
RASGEF1A	1.67	0.26	0.92	0.35	0.75	0.66	1.76	1.61
RASGRF2	1.02	1.76	1.23	1.44	0.48	1.38	1.12	1.03
RASSF9	0.52	0.77	1.3	1.02	0.46	0.81	0.58	1.28
RBBP6	0.89	1.35	1.05	0.97	0.82	2.44	0.97	0.85
RBM44	1.23	2.01	0.86	0.69	0.97	2.33	1.54	1.05
RCAN1	0.98	1.38	1.5	1.63	1.03	3.79	4.83	3.48
RCOR2	0.86	0.9	0.98	0.87	1.06	0.38	0.77	0.95
RET	0.73	0.61	2.7	1.11	0.65	1.07	1.24	0.77
RFPL4B	0.43	13.83	8.21	2.12	1.52	119.32	68.89	26.1
RFTN2	1.03	1.3	1.45	1.17	0.68	6.53	2.29	1.7
RGAG1	0.94	1.02	1	1.39	0.89	2.81	1.88	1.58
RGS11	0.81	1.61	0.96	0.6	0.91	1.81	1.12	0.44
RGS16	1.37	1.33	0.93	1.07	1.02	3.45	2.3	1.64
RGS9	2.02	3.11	0.85	0.95	1.83	0.98	0.77	1.23
RHOJ	1.12	1.36	1.23	1.16	0.93	1.79	2.22	1.91
RICTOR	1.05	1.15	1.07	0.96	0.93	2.37	1.14	1.07
RIMS1	0.96	1.32	1.02	1.02	1.12	2.08	1.02	1.24
RND2	0.91	1.06	0.86	0.46	1.36	0.92	2.11	1.36
RNF139-AS1	0.75	1.37	1.26	0.9	0.47	1.3	1.19	0.8
RNF212B	0.83	1.41	0.87	0.88	1.74	0.27	0.73	1.28
RPA4	0.3	0.46	0.9	0.64	1.08	0.7	1.44	2.42
RPL21P44	0.79	1.57	1.4	0.9	1.46	4.17	0.75	0.62
RPS10P7	0.67	1.23	1.3	0.41	1.05	1.14	0.76	0.98
RPSAP52	1.08	1.15	1.09	1.09	0.87	2.23	1.08	1.05
RRAD	2.69	0.85	0.65	0.78	0.61	1.21	2.67	1.1
RRH	0.41	0.79	0.68	0.84	0.52	0.42	0.53	0.39
RSRP1	0.49	1.04	0.97	0.95	0.44	1.08	0.94	0.87
S100A14	0.27	0.77	0.68	0.7	0.51	1.14	1.18	1.54
S1PR3	0.98	1.12	1.25	1.14	0.92	1.72	2.23	1.28
SALRNA2	0.68	5.25	1.88	0.62	0.57	7.89	0.87	0.87
SAMD11	1.02	1.17	0.81	0.71	1.02	2.11	0.86	0.66
SCARF1	0.49	2.52	1.55	0.84	0.41	1.29	1.17	0.89
SCN5A	1.07	1.54	2.22	0.8	1.18	1.41	1.84	0.63
SEC24A	0.9	1.24	1.04	0.93	0.78	2.22	0.93	0.93
SEMA4A	0.84	0.8	0.78	1.15	0.32	0.77	1	0.74
SEMA4D	0.56	1.14	1.11	1.12	0.5	1.65	1.28	1.49
SEMA4G	0.65	1.62	0.89	1.13	0.45	0.77	0.97	0.93
SEMA6D	1.23	1.16	1.18	1.12	2.1	1.71	1.6	1.4
2018-09-03	1.72	1.46	2.7	1.03	1	1.17	2.69	1.02
SERPINE3	0.33	1.15	0.8	0.59	0.24	2.61	0.66	0.52
SERTAD4	1.2	1.2	1.13	1.07	0.8	2.2	1.65	1.25
SGK1	1.08	1.11	1.13	1.1	0.95	2.52	1.6	1.23
SGK3	1.07	0.81	0.42	0.87	1.3	0.84	1.18	0.98
SH3BP5-AS1	0.68	1.49	0.91	0.87	0.54	2.03	0.85	0.77
SH3GL1P1	0.76	1.62	1.15	0.85	0.49	1.5	1.56	1.3
SHC3	0.93	1.17	1.19	1.06	1	2.29	2.25	1.31
SIM1	0.97	1.14	1.17	0.96	0.8	2.35	1.27	1.09
SIPA1L2	1.05	0.91	0.83	0.76	0.88	0.88	0.78	0.48
SLC22A1	0.37	0.87	1.25	0.88	0.65	4.32	1.51	1.51
SLC22A3	2.93	0.92	1.28	0.8	0.4	1.07	1.5	0.5
SLC23A3	0.42	1.23	0.93	0.92	0.51	1.59	1.03	0.6
SLC24A3	1.23	1.06	2.29	0.92	1.34	1.32	0.95	2.05
SLC25A18	0.67	1.28	0.97	0.84	0.48	0.91	1.21	0.63
SLC25A27	1.54	1.02	0.9	0.98	0.85	0.47	1.14	0.84
SLC38A2	0.94	1.21	1.04	1.03	0.83	3.29	1.4	1.05
SLC38A4	0.91	1.1	1.05	1.27	1.12	1.63	2.31	1.83
SLC40A1	1.24	0.73	0.71	0.87	0.87	1.02	2.23	0.73
SLC46A2	0.83	0.9	0.74	0.85	0.3	0.5	0.76	1.04
SLC5A3	1.01	1.9	1.61	1.65	0.91	14.54	11.05	3.58
SLC6A15	1.01	1.02	1.16	1.42	1.18	1.52	2.26	2.25
SLC6A16	1.12	2.29	1.07	0.93	0.96	4.93	1.2	0.7
SLC6A4	0.36	1.68	0.76	0.91	0.59	3.38	2.07	0.33
SLC7A11-AS1	1.46	1.01	0.8	0.86	0.83	1.31	0.77	0.48
SLC8A2	0.29	0.69	1.34	1.13	0.18	1.62	0.79	13.76
SLC9C1	1.13	1.92	1.3	0.63	0.24	4.47	1.13	2.05
SLCO4A1	1.63	2.3	1.76	3.18	1.31	6.42	10.3	7.96
SLIT1	0.97	5.15	1.42	1.69	1.93	6.49	0.42	2.09
SLX4IP	0.82	0.82	1.09	1.07	1.14	0.33	0.91	1.21
SMG1P7	0.82	1.09	1.34	0.98	0.5	1.89	1.16	0.82
SMIM10L2B	1.47	0.62	0.77	1.3	2.37	0.2	0.5	0.96
SNORA1	1.42	1.21	1.02	0.76	2.68	1.08	1.25	0.67
SNORA14B	0.21	0.51	1.19	1.07	0.32	1.43	1.36	0.56
SNORA26	0.25	0.8	0.4	0.81	1.07	0.22	0.76	1
SNORA27	3.21	1	1.4	0.65	1.01	0.71	0.84	1.43
SNORA28	2.46	0.95	0.5	0.65	1.65	1.51	1.51	0.89
SNORA45A	2.61	0.83	0.45	1.02	2.71	0.62	0.81	0.83
SNORA55	2.72	0.78	0.39	1.71	1.88	2.17	0.59	2.14
SNORA58	0.5	0.94	1.19	0.49	0.18	0.39	2.01	0.81
SNORA62	2.17	1.03	1.5	0.97	1.18	0.83	0.77	0.95
SNORA65	0.84	1.24	1.18	0.94	0.36	1.42	1.55	0.64
SNORA68	2.08	1.16	2.09	1.17	1.9	1.24	1.09	0.61
SNORD10	1.37	1.15	1.86	0.96	2.89	0.54	1.35	0.81
SNORD101	1.05	0.94	0.93	0.84	3.54	0.77	0.76	0.97
SNORD113-4	0.6	0.85	1.67	0.81	2.58	1.53	0.58	0.81
SNORD2	0.81	0.51	0.69	2.7	3.99	0.52	0.54	1.72
SNORD21	4.42	1.77	1.17	0.77	1.62	1.57	0.56	0.61
SNORD36A	1.17	1.35	0.77	4.06	0.48	0.75	1.43	0.5
SNORD44	1.45	0.57	0.36	1.02	0.66	0.25	0.45	1.11
SNORD45A	2.06	0.84	0.92	1.1	3.6	0.7	0.85	0.68
SNORD45B	2.3	0.78	0.86	0.82	3.51	0.8	0.75	0.77
SNORD83B	2.77	0.87	1.2	1.19	1.09	1.04	0.62	2.87
SOBP	1.02	1.18	1.33	0.79	0.83	2.38	1.21	1.53
SORBS2	1.19	1.04	0.86	0.77	0.8	1.07	0.71	0.43
SOX7	0.81	1.14	0.86	1.94	1.1	3.69	0.81	1.4
SPACA6P-AS	0.44	0.69	0.75	1.75	0.67	0.67	1.09	1.07
SPAG5-AS1	0.51	1.32	0.6	2.72	0.98	1.54	0.49	0.86
SPATA25	0.83	1.26	0.86	0.77	0.43	1.14	1.19	0.95
SPATA6L	1.09	0.66	0.82	0.34	0.56	1.42	0.92	0.92
SPDYA	0.28	1.24	1.4	0.97	0.4	2.19	0.91	1.02
SPEF1	0.38	0.48	1.06	3.03	0.74	1.92	0.69	0.58
SPNS2	0.63	1.1	0.89	0.86	0.33	1.86	1.09	1.35
SPOCK2	0.2	0.68	0.65	0.99	0.19	0.85	1.04	0.74
SPP1	1.13	0.93	1.11	1.11	1.04	1.97	2.27	2.38
SPRY2	1.28	1.2	1.18	1.17	1.38	2	1.27	1.38
SRGAP3	0.49	0.89	1	1.03	1.17	1.12	1.13	0.93
SRRM5	1.05	0.92	0.93	1.18	0.36	1.8	0.97	0.74
SSUH2	1.47	0.75	0.89	1.42	0.22	1.35	0.89	1
ST14	0.46	0.32	0.23	0.58	0.19	8.61	4.59	1.6
ST8SIA2	1.02	1.16	1.17	1.2	1.09	2.27	1.35	1.5
ST8SIA6	1.87	1.98	1.96	0.89	0.42	14.01	6.12	2.59
STAB2	0.44	1.01	1.14	0.64	0.61	1.66	1.39	0.72
STAC2	0.49	0.9	0.93	0.86	0.83	0.77	2.38	0.61
STAM-AS1	0.46	0.73	1.2	1.2	0.41	0.88	0.87	0.86
STK32A	1.05	0.95	0.71	0.89	1.31	0.39	0.76	1.27
STKLD1	0.63	1.33	0.74	0.85	0.47	1.95	1.17	1.36
STYK1	1.05	0.94	1.08	1.05	0.94	0.4	0.94	1.26
SYT14	1.14	1.52	1.2	1.22	0.91	2.92	2.66	1.99
SYT2	0.46	1.43	0.76	0.89	1.25	2.18	1.16	0.74
TACSTD2	1.28	1.18	1.61	1.85	1.18	1.33	5.78	4.04
TAS2R5	0.89	0.88	2.03	1.22	0.21	0.77	1.22	1.48
TBX19	1.09	1.19	1.56	0.72	0.82	2.36	1	0.92
TBX6	0.93	0.78	1.39	1.6	1.56	0.97	2.13	2.77
TET1	1.15	1	0.99	0.98	2.1	1.02	1.22	0.97
TEX21P	0.44	0.58	1.1	1.13	0.69	0.42	1.45	1.51
TEX36	0.77	0.58	2.68	1.91	0.99	2.25	1.38	1.32
TFPI2	1.07	1.08	1.17	1.36	1.08	1.37	1.77	2.43
TG	0.73	0.7	1.85	0.92	0.3	2.54	1.08	0.96
THNSL1	0.84	0.91	0.95	0.88	1	0.42	0.85	1
THPO	0.54	1.23	1.04	0.8	10.52	3.74	1.48	1.04
THRB	1.02	1.12	1.03	0.88	0.85	2.25	1.31	0.98
TINCR	0.42	0.41	0.54	1.39	0.34	2.22	2.1	0.98
TLL2	0.97	1.17	0.85	1.1	0.43	0.96	1.05	1.43
TMC5	0.4	1.05	0.47	1.08	0.16	0.7	1.83	0.95
TMEFF1	1.06	0.41	0.75	1.21	1.19	0.82	0.6	0.82
TMEM100	1	0.5	0.87	1.44	1.37	0.43	0.83	1.05
TMEM102	0.72	1.34	1.1	0.98	0.61	1.04	2.61	2.29
TMEM158	1.01	1.22	1.62	1.9	1.1	1.54	2.7	3.31
TMEM171	0.98	1.25	1.58	1.54	1.11	1.92	2.54	2.27
TMEM177	1.22	0.82	1.1	1.02	1.73	0.47	0.91	0.98
TMEM217	0.85	1.47	1.01	1.28	0.5	3.9	2.55	1.88
TMEM232	4.17	0.83	0.83	0.65	0.61	0.86	1.07	1.06
TMEM265	0.92	1.47	0.92	0.88	0.73	2.42	0.94	0.57
TMEM56-RWDD3	2.17	0.99	0.95	0.86	0.83	0.54	1.11	0.77
TMEM9B-AS1	0.48	1.28	0.93	0.85	0.73	1.21	1.2	0.98
TNC	1.01	1.06	1.17	1.23	0.98	1.87	2.75	2.35
TNFRSF13C	2.41	1.01	1.02	0.61	0.74	0.52	0.6	0.46
TOX	1.01	1.27	0.8	0.82	1.04	0.91	0.69	0.42
TP53TG5	0.43	1.09	0.87	1.07	0.39	1.52	0.93	1.25
TPI1P2	0.8	0.64	0.57	0.92	0.92	0.36	1.26	0.99
TRAM1L1	1.03	0.71	0.74	0.97	1.17	0.49	0.76	1.13
TREH	0.43	1.51	1.02	0.94	0.45	2	0.68	0.88
TRIM17	0.67	1.11	1.26	0.77	0.37	1.08	1.05	0.95
TRIM47	1.04	0.91	1.25	1.27	1.54	1.32	2.36	1.68
TRIML2	1.13	2.02	1.1	2.56	1.56	2.53	4.33	1.42
TRPS1	1.04	0.99	1.01	0.96	0.96	2.37	1.3	1.13
TRPV1	0.69	0.94	0.94	1.1	0.38	1.41	1.19	0.89
TSACC	0.41	0.74	1.18	1.52	0.29	0.62	0.6	1.27
TSKS	0.61	0.81	0.44	0.93	0.59	0.97	0.78	0.75
TSPAN1	0.8	1.6	1.61	1.05	1.73	1.32	2.58	3.99
TSSK3	0.79	1.28	1.07	1.07	0.71	3.32	1.44	0.85
TTC9B	0.38	1.22	3.11	4.4	0.73	3.15	4.08	5.29
TTLL13P	0.4	1.93	0.65	2	0.23	1.68	1.34	1.13
TTYH1	0.44	1.1	0.89	0.81	0.36	2.01	1.38	1.33
TXLNB	0.87	3.33	0.37	1.23	0.93	0.96	1.27	1.15
TXNIP	1.46	0.8	0.8	0.8	2.58	0.53	0.53	0.58
UCKL1-AS1	0.76	1.03	0.96	1.26	0.48	0.96	0.83	0.99
UNC13D	1.17	1.5	0.75	0.81	0.4	0.06	0.78	0.46
USP2	1.02	0.79	0.56	1.16	1.34	0.22	1.22	0.99
USP51	0.83	0.75	0.83	1.06	1.09	0.47	1.06	1.54
VAMP8	0.91	0.32	1.27	1.33	2.47	1.24	0.54	0.57
VASH2	0.8	1.53	0.43	1.25	1.45	0.92	1.44	1.39
VAV3	0.87	1.24	0.91	1.2	1.09	2.07	1.44	1.38
VWA7	1.02	0.83	0.97	0.74	0.35	0.48	1.43	0.94
VWCE	0.49	0.81	0.76	0.9	0.47	1.5	1.17	0.72
WFDC21P	0.99	1.08	1.39	1.27	0.97	2.77	3.52	1.86
WFDC3	0.37	0.93	1.49	1.58	0.81	0.75	1.14	1.2
WISP1	1.17	0.97	0.96	1.02	1.04	1.48	2.52	1.85
WNT2	1.18	1.08	0.78	0.76	1.01	1.06	0.71	0.32
WNT2B	0.74	1.1	1.09	1.1	0.59	2.03	1.02	0.94
XDH	0.96	1.43	1.61	1.93	0.96	1.93	3.3	3.4
XIRP1	1.38	1.26	0.86	0.26	0.49	5.54	2.76	0.37
ZDHHC11	0.4	0.86	1.32	0.69	0.25	1.88	0.77	1.01
ZEB1-AS1	1.16	0.86	1.01	1.08	1.33	0.5	1.01	0.86
ZFP2	1.25	0.82	0.9	1.32	0.37	2.2	1.44	1.09
ZFP3	0.89	0.95	1.08	0.93	1.03	0.47	0.98	0.89
ZGLP1	0.92	1.43	1.38	0.96	0.35	1.29	1.16	0.69
ZKSCAN7	0.98	0.75	0.97	0.98	1.31	0.45	0.92	1.06
ZNF114	0.85	1.16	1.57	0.89	1.5	3.9	1.82	1.05
ZNF135	1.07	0.76	0.91	0.9	0.97	0.5	0.88	0.97
ZNF204P	1.03	0.57	2.56	1.18	1.25	1.55	1.65	1.82
ZNF208	0.91	0.49	1.12	0.79	1.08	0.72	0.67	0.89
ZNF239	0.91	0.96	0.97	1.06	1.03	0.46	0.94	1.31
ZNF280B	0.98	0.95	0.87	0.94	1.3	0.46	0.69	0.84
ZNF287	0.99	0.91	0.94	0.88	1.09	0.45	0.88	0.95
ZNF295-AS1	0.63	1.04	2.29	2.48	1.09	5.1	6.6	3.33
ZNF365	1.05	0.64	0.98	1.24	0.86	0.5	1.34	1.37
ZNF441	1.29	0.85	0.89	0.9	2.19	0.62	0.85	0.81
ZNF462	0.94	0.78	0.99	0.94	1.02	0.44	0.83	1.14
ZNF493	0.72	0.99	1.15	0.97	0.48	0.82	1.01	0.86
ZNF501	1.33	0.7	0.91	1.01	1.6	0.49	0.94	0.85
ZNF525	1	0.85	0.97	1.05	1.22	0.43	1.05	1.06
ZNF540	0.79	1.24	1.29	1.55	0.41	0.8	1.64	1.2
ZNF547	0.59	1.23	1.02	1.07	0.49	1.04	0.98	1.25
ZNF560	0.8	0.72	0.82	0.93	1.01	0.45	0.84	0.9
ZNF608	1.04	0.44	0.95	0.88	1.13	0.54	0.49	0.61
ZNF625	0.79	0.82	0.92	1.05	2.09	0.76	0.79	1.03
ZNF662	1.32	1	1	0.89	1.47	0.49	1.18	1.1
ZNF665	1.09	0.85	0.88	0.97	1.42	0.46	0.89	0.75
ZNF681	0.79	0.92	1.12	1.07	0.76	0.5	0.91	1.14
ZNF774	2.1	1.15	1.13	1.08	0.84	0.77	1.32	1.13
ZNF781	1.05	0.96	0.63	1.01	0.88	0.44	1.48	1.04
ZNF804A	0.77	1.03	0.99	0.7	1.63	3.97	1.03	1.13
ZNF818P	0.9	0.87	0.9	1.01	1.2	0.45	0.88	0.99
ZNF84	1.21	1.86	0.45	0.99	0.86	0.89	0.84	0.86
ZNF876P	1.43	0.88	1.04	0.86	1.22	0.49	0.79	1.05
ZNRD1-AS1	0.49	1.47	0.82	0.87	1.33	1.03	1.28	0.89
ZSCAN31	2.17	0.9	1.05	1.49	1.12	0.66	1.15	1.1
